# Supplementary material for: Creating tunable lateral optical forces through multipolar interplay in single nanowires
Source: Nat Commun. 2023 Oct 11;14:6361. doi: 10.1038/s41467-023-42076-x (PMC10567843; doi:10.1038/s41467-023-42076-x)
Supplement: Supplementary file 7 — Source Data [file 41467_2023_42076_MOESM7_ESM.xlsx]

## Sheet: Fig. 1a
0.39978	0.000115019		0.39978	0.26185
1.19963	0.00104		1.19963	0.26927
2.00005	0.00287		2.00005	0.27687
2.7999	0.00563		2.7999	0.28464
3.59975	0.0093		3.59975	0.2926
4.3996	0.01389		4.3996	0.30075
5.20002	0.01939		5.20002	0.30911
5.99987	0.02579		5.99987	0.31767
6.79971	0.03309		6.79971	0.32645
7.59956	0.04128		7.59956	0.33545
8.39998	0.05036		8.39998	0.34467
9.19983	0.06032		9.19983	0.35413
9.99968	0.07115		9.99968	0.36383
10.7995	0.08284		10.7995	0.37377
11.5999	0.09538		11.5999	0.38395
12.3998	0.10875		12.3998	0.39439
13.1997	0.12294		13.1997	0.40508
14.0001	0.13794		14.0001	0.41602
14.7999	0.15372		14.7999	0.42723
15.5998	0.17028		15.5998	0.43869
16.3996	0.18758		16.3996	0.4504
17.2	0.20561		17.2	0.46237
17.9999	0.22434		17.9999	0.4746
18.7997	0.24374		18.7997	0.48707
19.5996	0.26379		19.5996	0.49979
20.4	0.28446		20.4	0.51275
21.1999	0.30571		21.1999	0.52594
21.9997	0.32751		21.9997	0.53936
22.7995	0.34982		22.7995	0.55299
23.6	0.3726		23.6	0.56683
24.3998	0.3958		24.3998	0.58086
25.1997	0.41939		25.1997	0.59507
25.9995	0.44331		25.9995	0.60944
26.7999	0.46752		26.7999	0.62396
27.5998	0.49196		27.5998	0.63862
28.3996	0.51657		28.3996	0.65337
29.2001	0.5413		29.2001	0.66822
29.9999	0.5661		29.9999	0.68314
30.7997	0.59088		30.7997	0.69809
31.5996	0.6156		31.5996	0.71307
32.4	0.64019		32.4	0.72803
33.1999	0.66457		33.1999	0.74295
33.9997	0.68867		33.9997	0.7578
34.7996	0.71243		34.7996	0.77255
35.6	0.73577		35.6	0.78716
36.3998	0.75861		36.3998	0.80161
37.1997	0.78088		37.1997	0.81585
37.9995	0.80249		37.9995	0.82985
38.8	0.82339		38.8	0.84357
39.5998	0.84348		39.5998	0.85698
40.3997	0.86269		40.3997	0.87003
41.1995	0.88094		41.1995	0.88269
41.9999	0.89816		41.9999	0.89492
42.7998	0.91428		42.7998	0.90667
43.5996	0.92921		43.5996	0.91791
44.4	0.9429		44.4	0.92859
45.1999	0.95527		45.1999	0.93868
45.9997	0.96626		45.9997	0.94813
46.7996	0.97581		46.7996	0.95691
47.6	0.98385		47.6	0.96498
48.3999	0.99033		48.3999	0.97231
49.1997	0.99522		49.1997	0.97885
49.9995	0.99845		49.9995	0.98457
50.8	1		50.8	0.98944
51.5998	0.99983		51.5998	0.99342
52.3997	0.9979		52.3997	0.9965
53.1995	0.99421		53.1995	0.99863
53.9999	0.98874		53.9999	0.99981
54.7998	0.98148		54.7998	1
55.5996	0.97242		55.5996	0.99918
56.3995	0.96159		56.3995	0.99735
57.1999	0.94898		57.1999	0.99448
57.9998	0.93464		57.9998	0.99057
58.7996	0.91859		58.7996	0.98561
59.6	0.90086		59.6	0.9796
60.3999	0.88151		60.3999	0.97253
61.1997	0.8606		61.1997	0.96441
61.9996	0.83817		61.9996	0.95525
62.8	0.81433		62.8	0.94506
63.5998	0.78913		63.5998	0.93386
64.3997	0.76266		64.3997	0.92166
65.1995	0.73503		65.1995	0.90849
66	0.70634		66	0.89437
66.7998	0.67669		66.7998	0.87933
67.5997	0.6462		67.5997	0.8634
68.3995	0.615		68.3995	0.84663
69.1999	0.5832		69.1999	0.82905
69.9998	0.55095		69.9998	0.8107
70.7996	0.51838		70.7996	0.79164
71.5995	0.48563		71.5995	0.7719
72.3999	0.45284		72.3999	0.75155
73.1997	0.42017		73.1997	0.73063
73.9996	0.38775		73.9996	0.7092
74.8	0.35574		74.8	0.68732
75.5999	0.32428		75.5999	0.66505
76.3997	0.29353		76.3997	0.64245
77.1996	0.26363		77.1996	0.61957
78	0.23472		78	0.59649
78.7998	0.20694		78.7998	0.57327
79.5997	0.18043		79.5997	0.54996
80.3995	0.15532		80.3995	0.52663
81.2	0.13172		81.2	0.50335
81.9998	0.10977		81.9998	0.48016
82.7996	0.08957		82.7996	0.45714
83.5995	0.07122		83.5995	0.43435
84.3999	0.05481		84.3999	0.41182
85.1998	0.04043		85.1998	0.38963
85.9996	0.02815		85.9996	0.36783
86.7995	0.01803		86.7995	0.34645
87.5999	0.01012		87.5999	0.32555
88.3997	0.00446		88.3997	0.30518
89.1996	0.00109		89.1996	0.28536
90	5.13586e-06		90	0.26615
90.8	0.00123		90.8	0.24756
91.6	0.00474		91.6	0.22964
92.4	0.01053		92.4	0.2124
93.2	0.01856		93.2	0.19586
94	0.02879		94	0.18005
94.8	0.04116		94.8	0.16498
95.6	0.05562		95.6	0.15066
96.4	0.07209		96.4	0.13709
97.2	0.09048		97.2	0.12427
98	0.1107		98	0.11221
98.8	0.13265		98.8	0.1009
99.6	0.15622		99.6	0.09033
100.4	0.18129		100.4	0.08049
101.2	0.20774		101.2	0.07137
102	0.23545		102	0.06294
102.8	0.26427		102.8	0.0552
103.6	0.29406		103.6	0.04811
104.4	0.3247		104.4	0.04166
105.2	0.35603		105.2	0.03581
106	0.38791		106	0.03055
106.8	0.4202		106.8	0.02583
107.6	0.45275		107.6	0.02164
108.4	0.48541		108.4	0.01793
109.2	0.51804		109.2	0.01469
110	0.5505		110	0.01187
110.8	0.58265		110.8	0.00944
111.6	0.61435		111.6	0.00738
112.4	0.64548		112.4	0.00564
113.2	0.6759		113.2	0.00421
114	0.70551		114	0.00304
114.8	0.73416		114.8	0.00211
115.6	0.76177		115.6	0.00139
116.4	0.78822		116.4	0.000854361
117.2	0.81342		117.2	0.00047041
118	0.83729		118	0.000216361
118.8	0.85973		118.8	6.88614e-05
119.6	0.88067		119.6	6.25914e-06
120.4	0.90006		120.4	8.68697e-06
121.2	0.91782		121.2	5.814e-05
122	0.93392		122	0.000138535
122.8	0.9483		122.8	0.000235753
123.6	0.96093		123.6	0.000337671
124.4	0.9718		124.4	0.000434165
125.2	0.98088		125.2	0.000517116
126	0.98816		126	0.00058038
126.8	0.99364		126.8	0.000619762
127.6	0.99732		127.6	0.000632958
128.4	0.99923		128.4	0.000619493
129.2	0.99937		129.2	0.000580658
130	0.99778		130	0.000519391
130.8	0.99449		130.8	0.00044021
131.6	0.98954		131.6	0.000349081
132.4	0.98297		132.4	0.000253317
133.2	0.97484		133.2	0.000161435
134	0.9652		134	8.30414e-05
134.8	0.9541		134.8	2.86894e-05
135.6	0.94161		135.6	9.742e-06
136.4	0.9278		136.4	3.82347e-05
137.2	0.91273		137.2	0.000126735
138	0.89649		138	0.000288206
138.8	0.87913		138.8	0.000535869
139.6	0.86076		139.6	0.000883074
140.4	0.84141		140.4	0.00134
141.2	0.8212		141.2	0.00193
142	0.80019		142	0.00265
142.8	0.77846		142.8	0.00353
143.6	0.75609		143.6	0.00457
144.4	0.73316		144.4	0.00579
145.2	0.70974		145.2	0.00719
146	0.68592		146	0.00879
146.8	0.66175		146.8	0.0106
147.6	0.63733		147.6	0.01262
148.4	0.61271		148.4	0.01487
149.2	0.58797		149.2	0.01734
150	0.56318		150	0.02006
150.8	0.53839		150.8	0.02301
151.6	0.51368		151.6	0.02621
152.4	0.4891		152.4	0.02966
153.2	0.46471		153.2	0.03335
154	0.44056		154	0.0373
154.8	0.4167		154.8	0.0415
155.6	0.39319		155.6	0.04595
156.4	0.37007		156.4	0.05065
157.2	0.34739		157.2	0.05559
158	0.32518		158	0.06078
158.8	0.30349		158.8	0.0662
159.6	0.28235		159.6	0.07185
160.4	0.2618		160.4	0.07772
161.2	0.24186		161.2	0.08381
162	0.22258		162	0.0901
162.8	0.20397		162.8	0.0966
163.6	0.18607		163.6	0.10328
164.4	0.16889		164.4	0.11013
165.2	0.15245		165.2	0.11716
166	0.13678		166	0.12433
166.8	0.1219		166.8	0.13165
167.6	0.10782		167.6	0.13909
168.4	0.09456		168.4	0.14664
169.2	0.08212		169.2	0.15429
170	0.07053		170	0.16202
170.8	0.05979		170.8	0.16982
171.6	0.04992		171.6	0.17766
172.4	0.04092		172.4	0.18554
173.2	0.03279		173.2	0.19344
174	0.02556		174	0.20134
174.8	0.01921		174.8	0.20921
175.6	0.01377		175.6	0.21706
176.4	0.00922		176.4	0.22484
177.2	0.00558		177.2	0.23256
178	0.00285		178	0.24018
178.8	0.00103		178.8	0.24769
179.6	0.000113979		179.6	0.25508
180.4	0.000113978		180.4	0.26232
181.2	0.00103		181.2	0.26939
182	0.00285		182	0.27627
182.8	0.00558		182.8	0.28296
183.6	0.00922		183.6	0.28942
184.4	0.01377		184.4	0.29564
185.2	0.01921		185.2	0.3016
186	0.02556		186	0.30729
186.8	0.03279		186.8	0.31268
187.6	0.04092		187.6	0.31776
188.4	0.04992		188.4	0.32251
189.2	0.05979		189.2	0.32692
190	0.07053		190	0.33096
190.8	0.08212		190.8	0.33464
191.6	0.09456		191.6	0.33792
192.4	0.10782		192.4	0.34079
193.2	0.1219		193.2	0.34325
194	0.13678		194	0.34528
194.8	0.15245		194.8	0.34687
195.6	0.16889		195.6	0.348
196.4	0.18607		196.4	0.34868
197.2	0.20397		197.2	0.34888
198	0.22258		198	0.3486
198.8	0.24186		198.8	0.34784
199.6	0.2618		199.6	0.3466
200.4	0.28235		200.4	0.34486
201.2	0.30349		201.2	0.34262
202	0.32518		202	0.33989
202.8	0.34739		202.8	0.33666
203.6	0.37007		203.6	0.33295
204.4	0.39319		204.4	0.32874
205.2	0.4167		205.2	0.32405
206	0.44056		206	0.31889
206.8	0.46471		206.8	0.31326
207.6	0.4891		207.6	0.30718
208.4	0.51368		208.4	0.30066
209.2	0.53839		209.2	0.2937
210	0.56318		210	0.28634
210.8	0.58797		210.8	0.27859
211.6	0.61271		211.6	0.27046
212.4	0.63733		212.4	0.26199
213.2	0.66175		213.2	0.25319
214	0.68592		214	0.24409
214.8	0.70974		214.8	0.23471
215.6	0.73316		215.6	0.22509
216.4	0.75609		216.4	0.21526
217.2	0.77846		217.2	0.20525
218	0.80019		218	0.19509
218.8	0.8212		218.8	0.18482
219.6	0.84141		219.6	0.17447
220.4	0.86076		220.4	0.16408
221.2	0.87913		221.2	0.15369
222	0.89649		222	0.14333
222.8	0.91273		222.8	0.13305
223.6	0.9278		223.6	0.12289
224.4	0.94161		224.4	0.11288
225.2	0.9541		225.2	0.10306
226	0.9652		226	0.09348
226.8	0.97484		226.8	0.08417
227.6	0.98297		227.6	0.07518
228.4	0.98954		228.4	0.06653
229.2	0.99449		229.2	0.05827
230	0.99778		230	0.05044
230.8	0.99937		230.8	0.04306
231.6	0.99923		231.6	0.03618
232.4	0.99732		232.4	0.02981
233.2	0.99364		233.2	0.024
234	0.98816		234	0.01876
234.8	0.98088		234.8	0.01413
235.6	0.9718		235.6	0.01012
236.4	0.96093		236.4	0.00676
237.2	0.9483		237.2	0.00406
238	0.93392		238	0.00204
238.8	0.91782		238.8	0.000702698
239.6	0.90006		239.6	6.10567e-05
240.4	0.88067		240.4	0.000118904
241.2	0.85973		241.2	0.000877531
242	0.83729		242	0.00233
242.8	0.81342		242.8	0.00449
243.6	0.78822		243.6	0.00732
244.4	0.76177		244.4	0.01083
245.2	0.73416		245.2	0.01499
246	0.70551		246	0.01979
246.8	0.6759		246.8	0.0252
247.6	0.64548		247.6	0.0312
248.4	0.61435		248.4	0.03776
249.2	0.58265		249.2	0.04485
250	0.5505		250	0.05243
250.8	0.51804		250.8	0.06046
251.6	0.48541		251.6	0.06891
252.4	0.45275		252.4	0.07773
253.2	0.4202		253.2	0.08687
254	0.38791		254	0.09629
254.8	0.35603		254.8	0.10594
255.6	0.3247		255.6	0.11577
256.4	0.29406		256.4	0.12573
257.2	0.26427		257.2	0.13576
258	0.23545		258	0.14582
258.8	0.20774		258.8	0.15585
259.6	0.18129		259.6	0.1658
260.4	0.15622		260.4	0.17561
261.2	0.13265		261.2	0.18523
262	0.1107		262	0.19462
262.8	0.09048		262.8	0.20373
263.6	0.07209		263.6	0.21249
264.4	0.05562		264.4	0.22088
265.2	0.04116		265.2	0.22885
266	0.02879		266	0.23635
266.8	0.01856		266.8	0.24335
267.6	0.01053		267.6	0.24981
268.4	0.00474		268.4	0.2557
269.2	0.00123		269.2	0.26099
270	5.13591e-06		270	0.26566
270.8	0.00109		270.8	0.26968
271.6	0.00446		271.6	0.27304
272.4	0.01012		272.4	0.27571
273.2	0.01803		273.2	0.27771
274	0.02815		274	0.279
274.8	0.04043		274.8	0.2796
275.6	0.05481		275.6	0.2795
276.4	0.07122		276.4	0.27872
277.2	0.08957		277.2	0.27725
278	0.10977		278	0.27511
278.8	0.13172		278.8	0.27233
279.6	0.15532		279.6	0.26891
280.4	0.18043		280.4	0.26488
281.2	0.20694		281.2	0.26026
282	0.23472		282	0.2551
282.8	0.26363		282.8	0.2494
283.6	0.29353		283.6	0.24322
284.4	0.32428		284.4	0.23658
285.2	0.35574		285.2	0.22953
286	0.38775		286	0.22209
286.8	0.42017		286.8	0.21431
287.6	0.45284		287.6	0.20624
288.4	0.48563		288.4	0.19791
289.2	0.51838		289.2	0.18936
290	0.55095		290	0.18064
290.8	0.5832		290.8	0.17179
291.6	0.615		291.6	0.16286
292.4	0.6462		292.4	0.15387
293.2	0.67669		293.2	0.14488
294	0.70634		294	0.13591
294.8	0.73503		294.8	0.12702
295.6	0.76266		295.6	0.11824
296.4	0.78913		296.4	0.10959
297.2	0.81433		297.2	0.10112
298	0.83817		298	0.09286
298.8	0.8606		298.8	0.08483
299.6	0.88151		299.6	0.07707
300.4	0.90086		300.4	0.0696
301.2	0.91859		301.2	0.06243
302	0.93464		302	0.0556
302.8	0.94898		302.8	0.04912
303.6	0.96159		303.6	0.04301
304.4	0.97242		304.4	0.03728
305.2	0.98148		305.2	0.03195
306	0.98874		306	0.02701
306.8	0.99421		306.8	0.02249
307.6	0.9979		307.6	0.01838
308.4	0.99983		308.4	0.0147
309.2	1		309.2	0.01143
310	0.99845		310	0.00858
310.8	0.99522		310.8	0.00615
311.6	0.99033		311.6	0.00414
312.4	0.98385		312.4	0.00253
313.2	0.97581		313.2	0.00132
314	0.96626		314	0.0005123
314.8	0.95527		314.8	8.38915e-05
315.6	0.9429		315.6	2.87324e-05
316.4	0.92921		316.4	0.000335337
317.2	0.91428		317.2	0.000991378
318	0.89816		318	0.00198
318.8	0.88094		318.8	0.0033
319.6	0.86269		319.6	0.00492
320.4	0.84348		320.4	0.00684
321.2	0.82339		321.2	0.00904
322	0.80249		322	0.0115
322.8	0.78088		322.8	0.01421
323.6	0.75861		323.6	0.01716
324.4	0.73577		324.4	0.02033
325.2	0.71243		325.2	0.0237
326	0.68867		326	0.02726
326.8	0.66457		326.8	0.031
327.6	0.64019		327.6	0.03491
328.4	0.6156		328.4	0.03896
329.2	0.59088		329.2	0.04316
330	0.5661		330	0.04748
330.8	0.5413		330.8	0.05192
331.6	0.51657		331.6	0.05646
332.4	0.49196		332.4	0.0611
333.2	0.46752		333.2	0.06583
334	0.44331		334	0.07064
334.8	0.41939		334.8	0.07552
335.6	0.3958		335.6	0.08046
336.4	0.3726		336.4	0.08547
337.2	0.34982		337.2	0.09052
338	0.32751		338	0.09563
338.8	0.30571		338.8	0.10078
339.6	0.28446		339.6	0.10598
340.4	0.26379		340.4	0.11122
341.2	0.24374		341.2	0.11649
342	0.22434		342	0.12181
342.8	0.20561		342.8	0.12717
343.6	0.18758		343.6	0.13256
344.4	0.17028		344.4	0.138
345.2	0.15372		345.2	0.14348
346	0.13794		346	0.14901
346.8	0.12294		346.8	0.15458
347.6	0.10875		347.6	0.16021
348.4	0.09538		348.4	0.1659
349.2	0.08284		349.2	0.17164
350	0.07115		350	0.17745
350.8	0.06032		350.8	0.18334
351.6	0.05036		351.6	0.1893
352.4	0.04128		352.4	0.19534
353.2	0.03309		353.2	0.20147
354	0.02579		354	0.2077
354.8	0.01939		354.8	0.21403
355.6	0.01389		355.6	0.22047
356.4	0.0093		356.4	0.22703
357.2	0.00563		357.2	0.23371
358	0.00287		358	0.24053
358.8	0.00104		358.8	0.24748
359.6	0.000115019		359.6	0.25459

## Sheet: Fig. 1b
0.39978	0.98794		0.39978	1		0.39978	0.99955		0.39978	6.37398e-05		0.39978	0.24746		0.39978	0.24945
1.19963	0.98794		1.19963	0.9998		1.19963	0.99954		1.19963	6.21535e-05		1.19963	0.24064		1.19963	0.25641
2.00005	0.98794		2.00005	0.9994		2.00005	0.99951		2.00005	5.90404e-05		2.00005	0.23391		2.00005	0.26347
2.7999	0.98795		2.7999	0.9988		2.7999	0.99946		2.7999	5.45212e-05		2.7999	0.22727		2.7999	0.27062
3.59975	0.98796		3.59975	0.99799		3.59975	0.9994		3.59975	4.87759e-05		3.59975	0.22073		3.59975	0.27786
4.3996	0.98796		4.3996	0.99699		4.3996	0.99932		4.3996	4.20456e-05		4.3996	0.21429		4.3996	0.28519
5.20002	0.98797		5.20002	0.99579		5.20002	0.99923		5.20002	3.46307e-05		5.20002	0.20794		5.20002	0.29261
5.99987	0.98798		5.99987	0.99439		5.99987	0.99913		5.99987	2.68914e-05		5.99987	0.20169		5.99987	0.30012
6.79971	0.988		6.79971	0.99278		6.79971	0.999		6.79971	1.92485e-05		6.79971	0.19555		6.79971	0.3077
7.59956	0.98801		7.59956	0.99098		7.59956	0.99887		7.59956	1.21825e-05		7.59956	0.1895		7.59956	0.31538
8.39998	0.98802		8.39998	0.98898		8.39998	0.99872		8.39998	6.23343e-06		8.39998	0.18355		8.39998	0.32313
9.19983	0.98803		9.19983	0.98678		9.19983	0.99855		9.19983	2.00125e-06		9.19983	0.17771		9.19983	0.33096
9.99968	0.98803		9.99968	0.98439		9.99968	0.99837		9.99968	1.45266e-07		9.99968	0.17196		9.99968	0.33887
10.7995	0.98804		10.7995	0.98179		10.7995	0.99817		10.7995	1.38412e-06		10.7995	0.16632		10.7995	0.34685
11.5999	0.98804		11.5999	0.97901		11.5999	0.99797		11.5999	6.49552e-06		11.5999	0.16078		11.5999	0.3549
12.3998	0.98804		12.3998	0.97602		12.3998	0.99774		12.3998	1.63159e-05		12.3998	0.15535		12.3998	0.36302
13.1997	0.98803		13.1997	0.97284		13.1997	0.99751		13.1997	3.17401e-05		13.1997	0.15002		13.1997	0.37121
14.0001	0.98802		14.0001	0.96947		14.0001	0.99725		14.0001	5.37209e-05		14.0001	0.14479		14.0001	0.37947
14.7999	0.988		14.7999	0.9659		14.7999	0.99699		14.7999	8.32685e-05		14.7999	0.13967		14.7999	0.38778
15.5998	0.98798		15.5998	0.96214		15.5998	0.99671		15.5998	0.00012145		15.5998	0.13465		15.5998	0.39616
16.3996	0.98794		16.3996	0.95819		16.3996	0.99642		16.3996	0.000169389		16.3996	0.12973		16.3996	0.4046
17.2	0.9879		17.2	0.95405		17.2	0.99612		17.2	0.000228263		17.2	0.12492		17.2	0.41309
17.9999	0.98786		17.9999	0.94972		17.9999	0.99581		17.9999	0.000299304		17.9999	0.12022		17.9999	0.42163
18.7997	0.9878		18.7997	0.9452		18.7997	0.99548		18.7997	0.000383801		18.7997	0.11562		18.7997	0.43023
19.5996	0.98773		19.5996	0.9405		19.5996	0.99514		19.5996	0.00048309		19.5996	0.11112		19.5996	0.43887
20.4	0.98765		20.4	0.93562		20.4	0.99479		20.4	0.000598558		20.4	0.10673		20.4	0.44756
21.1999	0.98756		21.1999	0.93056		21.1999	0.99444		21.1999	0.000731641		21.1999	0.10244		21.1999	0.45628
21.9997	0.98747		21.9997	0.92531		21.9997	0.99407		21.9997	0.000883826		21.9997	0.09826		21.9997	0.46505
22.7995	0.98735		22.7995	0.91989		22.7995	0.9937		22.7995	0.00106		22.7995	0.09417		22.7995	0.47385
23.6	0.98723		23.6	0.9143		23.6	0.99331		23.6	0.00125		23.6	0.0902		23.6	0.48269
24.3998	0.9871		24.3998	0.90854		24.3998	0.99293		24.3998	0.00147		24.3998	0.08632		24.3998	0.49156
25.1997	0.98695		25.1997	0.90261		25.1997	0.99253		25.1997	0.00171		25.1997	0.08255		25.1997	0.50045
25.9995	0.98679		25.9995	0.89651		25.9995	0.99213		25.9995	0.00199		25.9995	0.07888		25.9995	0.50937
26.7999	0.98662		26.7999	0.89025		26.7999	0.99173		26.7999	0.00229		26.7999	0.07531		26.7999	0.5183
27.5998	0.98644		27.5998	0.88383		27.5998	0.99132		27.5998	0.00262		27.5998	0.07185		27.5998	0.52726
28.3996	0.98625		28.3996	0.87726		28.3996	0.99091		28.3996	0.00298		28.3996	0.06848		28.3996	0.53623
29.2001	0.98605		29.2001	0.87054		29.2001	0.9905		29.2001	0.00338		29.2001	0.06521		29.2001	0.54521
29.9999	0.98584		29.9999	0.86367		29.9999	0.9901		29.9999	0.00381		29.9999	0.06205		29.9999	0.55419
30.7997	0.98562		30.7997	0.85666		30.7997	0.98969		30.7997	0.00428		30.7997	0.05898		30.7997	0.56318
31.5996	0.98539		31.5996	0.84951		31.5996	0.98929		31.5996	0.00479		31.5996	0.05601		31.5996	0.57217
32.4	0.98516		32.4	0.84223		32.4	0.98889		32.4	0.00535		32.4	0.05314		32.4	0.58116
33.1999	0.98492		33.1999	0.83482		33.1999	0.9885		33.1999	0.00594		33.1999	0.05037		33.1999	0.59014
33.9997	0.98468		33.9997	0.82729		33.9997	0.98812		33.9997	0.00658		33.9997	0.04769		33.9997	0.59911
34.7996	0.98444		34.7996	0.81965		34.7996	0.98775		34.7996	0.00727		34.7996	0.04511		34.7996	0.60807
35.6	0.98419		35.6	0.81189		35.6	0.98739		35.6	0.00801		35.6	0.04262		35.6	0.617
36.3998	0.98395		36.3998	0.80402		36.3998	0.98704		36.3998	0.00879		36.3998	0.04022		36.3998	0.62592
37.1997	0.98371		37.1997	0.79606		37.1997	0.9867		37.1997	0.00963		37.1997	0.03792		37.1997	0.63481
37.9995	0.98347		37.9995	0.788		37.9995	0.98638		37.9995	0.01053		37.9995	0.0357		37.9995	0.64367
38.8	0.98324		38.8	0.77985		38.8	0.98608		38.8	0.01148		38.8	0.03358		38.8	0.6525
39.5998	0.98301		39.5998	0.77162		39.5998	0.98579		39.5998	0.01248		39.5998	0.03154		39.5998	0.66129
40.3997	0.9828		40.3997	0.76332		40.3997	0.98552		40.3997	0.01355		40.3997	0.02959		40.3997	0.67004
41.1995	0.9826		41.1995	0.75494		41.1995	0.98527		41.1995	0.01468		41.1995	0.02772		41.1995	0.67874
41.9999	0.98241		41.9999	0.74651		41.9999	0.98504		41.9999	0.01586		41.9999	0.02594		41.9999	0.6874
42.7998	0.98223		42.7998	0.73801		42.7998	0.98484		42.7998	0.01712		42.7998	0.02424		42.7998	0.69601
43.5996	0.98208		43.5996	0.72946		43.5996	0.98465		43.5996	0.01844		43.5996	0.02262		43.5996	0.70456
44.4	0.98194		44.4	0.72087		44.4	0.9845		44.4	0.01982		44.4	0.02108		44.4	0.71305
45.1999	0.98182		45.1999	0.71224		45.1999	0.98436		45.1999	0.02128		45.1999	0.01961		45.1999	0.72147
45.9997	0.98172		45.9997	0.70357		45.9997	0.98425		45.9997	0.02281		45.9997	0.01822		45.9997	0.72984
46.7996	0.98164		46.7996	0.69488		46.7996	0.98417		46.7996	0.0244		46.7996	0.0169		46.7996	0.73813
47.6	0.98159		47.6	0.68616		47.6	0.98411		47.6	0.02607		47.6	0.01565		47.6	0.74635
48.3999	0.98156		48.3999	0.67742		48.3999	0.98407		48.3999	0.02782		48.3999	0.01448		48.3999	0.7545
49.1997	0.98156		49.1997	0.66867		49.1997	0.98406		49.1997	0.02964		49.1997	0.01336		49.1997	0.76256
49.9995	0.98159		49.9995	0.65991		49.9995	0.98408		49.9995	0.03154		49.9995	0.01231		49.9995	0.77054
50.8	0.98164		50.8	0.65114		50.8	0.98413		50.8	0.03351		50.8	0.01133		50.8	0.77844
51.5998	0.98172		51.5998	0.64238		51.5998	0.9842		51.5998	0.03557		51.5998	0.0104		51.5998	0.78624
52.3997	0.98183		52.3997	0.63362		52.3997	0.98429		52.3997	0.03771		52.3997	0.00953		52.3997	0.79396
53.1995	0.98197		53.1995	0.62486		53.1995	0.98441		53.1995	0.03993		53.1995	0.00872		53.1995	0.80158
53.9999	0.98213		53.9999	0.61611		53.9999	0.98456		53.9999	0.04223		53.9999	0.00796		53.9999	0.8091
54.7998	0.98233		54.7998	0.60738		54.7998	0.98472		54.7998	0.04462		54.7998	0.00725		54.7998	0.81652
55.5996	0.98255		55.5996	0.59866		55.5996	0.98492		55.5996	0.04709		55.5996	0.00659		55.5996	0.82384
56.3995	0.9828		56.3995	0.58996		56.3995	0.98513		56.3995	0.04966		56.3995	0.00598		56.3995	0.83105
57.1999	0.98307		57.1999	0.58127		57.1999	0.98537		57.1999	0.05231		57.1999	0.00541		57.1999	0.83816
57.9998	0.98338		57.9998	0.57261		57.9998	0.98563		57.9998	0.05505		57.9998	0.00488		57.9998	0.84515
58.7996	0.98371		58.7996	0.56397		58.7996	0.98591		58.7996	0.05789		58.7996	0.00439		58.7996	0.85203
59.6	0.98406		59.6	0.55535		59.6	0.9862		59.6	0.06082		59.6	0.00394		59.6	0.8588
60.3999	0.98444		60.3999	0.54676		60.3999	0.98652		60.3999	0.06384		60.3999	0.00353		60.3999	0.86544
61.1997	0.98484		61.1997	0.53819		61.1997	0.98686		61.1997	0.06696		61.1997	0.00315		61.1997	0.87196
61.9996	0.98526		61.9996	0.52964		61.9996	0.98722		61.9996	0.07018		61.9996	0.0028		61.9996	0.87836
62.8	0.98571		62.8	0.52113		62.8	0.98759		62.8	0.07349		62.8	0.00248		62.8	0.88463
63.5998	0.98617		63.5998	0.51263		63.5998	0.98797		63.5998	0.07691		63.5998	0.00219		63.5998	0.89077
64.3997	0.98665		64.3997	0.50417		64.3997	0.98838		64.3997	0.08042		64.3997	0.00193		64.3997	0.89678
65.1995	0.98715		65.1995	0.49573		65.1995	0.98879		65.1995	0.08404		65.1995	0.00169		65.1995	0.90266
66	0.98766		66	0.48732		66	0.98922		66	0.08777		66	0.00147		66	0.90839
66.7998	0.98819		66.7998	0.47894		66.7998	0.98966		66.7998	0.0916		66.7998	0.00128		66.7998	0.91398
67.5997	0.98873		67.5997	0.47058		67.5997	0.99011		67.5997	0.09553		67.5997	0.0011		67.5997	0.91943
68.3995	0.98927		68.3995	0.46225		68.3995	0.99057		68.3995	0.09958		68.3995	0.000947788		68.3995	0.92474
69.1999	0.98983		69.1999	0.45395		69.1999	0.99104		69.1999	0.10373		69.1999	0.000808834		69.1999	0.92989
69.9998	0.99039		69.9998	0.44568		69.9998	0.99152		69.9998	0.10799		69.9998	0.000685691		69.9998	0.93489
70.7996	0.99095		70.7996	0.43744		70.7996	0.992		70.7996	0.11236		70.7996	0.000577103		70.7996	0.93973
71.5995	0.99152		71.5995	0.42923		71.5995	0.99248		71.5995	0.11685		71.5995	0.000481873		71.5995	0.94441
72.3999	0.99209		72.3999	0.42104		72.3999	0.99297		72.3999	0.12144		72.3999	0.00039887		72.3999	0.94892
73.1997	0.99265		73.1997	0.4129		73.1997	0.99346		73.1997	0.12615		73.1997	0.000327008		73.1997	0.95327
73.9996	0.99321		73.9996	0.40478		73.9996	0.99394		73.9996	0.13098		73.9996	0.000265269		73.9996	0.95745
74.8	0.99377		74.8	0.39669		74.8	0.99442		74.8	0.13591		74.8	0.000212678		74.8	0.96145
75.5999	0.99431		75.5999	0.38864		75.5999	0.9949		75.5999	0.14096		75.5999	0.000168316		75.5999	0.96527
76.3997	0.99484		76.3997	0.38063		76.3997	0.99536		76.3997	0.14613		76.3997	0.000131313		76.3997	0.96891
77.1996	0.99536		77.1996	0.37265		77.1996	0.99582		77.1996	0.15141		77.1996	0.000100848		77.1996	0.97237
78	0.99586		78	0.36472		78	0.99627		78	0.1568		78	7.61487e-05		78	0.97564
78.7998	0.99635		78.7998	0.35683		78.7998	0.9967		78.7998	0.16231		78.7998	5.64876e-05		78.7998	0.97872
79.5997	0.99681		79.5997	0.34898		79.5997	0.99711		79.5997	0.16794		79.5997	4.11842e-05		79.5997	0.9816
80.3995	0.99725		80.3995	0.34117		80.3995	0.9975		80.3995	0.17367		80.3995	2.96031e-05		80.3995	0.98428
81.2	0.99766		81.2	0.33342		81.2	0.99787		81.2	0.17952		81.2	2.11541e-05		81.2	0.98675
81.9998	0.99805		81.9998	0.32572		81.9998	0.99822		81.9998	0.18548		81.9998	1.52923e-05		81.9998	0.98903
82.7996	0.9984		82.7996	0.31807		82.7996	0.99854		82.7996	0.19156		82.7996	1.15176e-05		82.7996	0.99109
83.5995	0.99873		83.5995	0.31048		83.5995	0.99884		83.5995	0.19774		83.5995	9.37589e-06		83.5995	0.99295
84.3999	0.99902		84.3999	0.30294		84.3999	0.9991		84.3999	0.20403		84.3999	8.45838e-06		84.3999	0.99459
85.1998	0.99927		85.1998	0.29547		85.1998	0.99934		85.1998	0.21044		85.1998	8.40287e-06		85.1998	0.99602
85.9996	0.99949		85.9996	0.28806		85.9996	0.99954		85.9996	0.21694		85.9996	8.8939e-06		85.9996	0.99724
86.7995	0.99967		86.7995	0.28072		86.7995	0.9997		86.7995	0.22356		86.7995	9.66344e-06		86.7995	0.99823
87.5999	0.99982		87.5999	0.27345		87.5999	0.99983		87.5999	0.23027		87.5999	1.04913e-05		87.5999	0.999
88.3997	0.99992		88.3997	0.26625		88.3997	0.99992		88.3997	0.23709		88.3997	1.12057e-05		88.3997	0.99956
89.1996	0.99998		89.1996	0.25912		89.1996	0.99998		89.1996	0.24401		89.1996	1.16837e-05		89.1996	0.99989
90	1		90	0.25208		90	1		90	0.25103		90	1.18512e-05		90	1
90.8	0.99998		90.8	0.24511		90.8	0.99998		90.8	0.25814		90.8	1.16837e-05		90.8	0.99989
91.6	0.99992		91.6	0.23823		91.6	0.99992		91.6	0.26535		91.6	1.12057e-05		91.6	0.99956
92.4	0.99982		92.4	0.23143		92.4	0.99983		92.4	0.27265		92.4	1.04913e-05		92.4	0.999
93.2	0.99967		93.2	0.22472		93.2	0.9997		93.2	0.28004		93.2	9.66344e-06		93.2	0.99823
94	0.99949		94	0.2181		94	0.99954		94	0.28752		94	8.89392e-06		94	0.99724
94.8	0.99927		94.8	0.21158		94.8	0.99934		94.8	0.29508		94.8	8.40287e-06		94.8	0.99602
95.6	0.99902		95.6	0.20515		95.6	0.9991		95.6	0.30272		95.6	8.45838e-06		95.6	0.99459
96.4	0.99873		96.4	0.19881		96.4	0.99884		96.4	0.31045		96.4	9.37589e-06		96.4	0.99295
97.2	0.9984		97.2	0.19258		97.2	0.99854		97.2	0.31825		97.2	1.15177e-05		97.2	0.99109
98	0.99805		98	0.18645		98	0.99822		98	0.32613		98	1.52923e-05		98	0.98903
98.8	0.99766		98.8	0.18042		98.8	0.99787		98.8	0.33407		98.8	2.11541e-05		98.8	0.98675
99.6	0.99725		99.6	0.1745		99.6	0.9975		99.6	0.34209		99.6	2.96031e-05		99.6	0.98428
100.4	0.99681		100.4	0.16868		100.4	0.99711		100.4	0.35018		100.4	4.11842e-05		100.4	0.9816
101.2	0.99635		101.2	0.16298		101.2	0.9967		101.2	0.35832		101.2	5.64876e-05		101.2	0.97872
102	0.99586		102	0.15738		102	0.99627		102	0.36653		102	7.61487e-05		102	0.97564
102.8	0.99536		102.8	0.15189		102.8	0.99582		102.8	0.3748		102.8	0.000100848		102.8	0.97237
103.6	0.99484		103.6	0.14652		103.6	0.99536		103.6	0.38312		103.6	0.000131313		103.6	0.96891
104.4	0.99431		104.4	0.14126		104.4	0.9949		104.4	0.3915		104.4	0.000168316		104.4	0.96527
105.2	0.99377		105.2	0.13611		105.2	0.99442		105.2	0.39992		105.2	0.000212678		105.2	0.96145
106	0.99321		106	0.13108		106	0.99394		106	0.4084		106	0.000265269		106	0.95745
106.8	0.99265		106.8	0.12616		106.8	0.99346		106.8	0.41692		106.8	0.000327008		106.8	0.95327
107.6	0.99209		107.6	0.12136		107.6	0.99297		107.6	0.42547		107.6	0.00039887		107.6	0.94892
108.4	0.99152		108.4	0.11668		108.4	0.99248		108.4	0.43408		108.4	0.000481873		108.4	0.94441
109.2	0.99095		109.2	0.11211		109.2	0.992		109.2	0.44271		109.2	0.000577103		109.2	0.93973
110	0.99039		110	0.10765		110	0.99152		110	0.45138		110	0.000685691		110	0.93489
110.8	0.98983		110.8	0.10332		110.8	0.99104		110.8	0.46008		110.8	0.000808834		110.8	0.92989
111.6	0.98927		111.6	0.0991		111.6	0.99057		111.6	0.46882		111.6	0.000947788		111.6	0.92474
112.4	0.98873		112.4	0.09499		112.4	0.99011		112.4	0.47757		112.4	0.0011		112.4	0.91943
113.2	0.98819		113.2	0.091		113.2	0.98966		113.2	0.48636		113.2	0.00128		113.2	0.91398
114	0.98766		114	0.08713		114	0.98922		114	0.49516		114	0.00147		114	0.90839
114.8	0.98715		114.8	0.08336		114.8	0.98879		114.8	0.50399		114.8	0.00169		114.8	0.90266
115.6	0.98665		115.6	0.07971		115.6	0.98838		115.6	0.51283		115.6	0.00193		115.6	0.89678
116.4	0.98617		116.4	0.07617		116.4	0.98797		116.4	0.52169		116.4	0.00219		116.4	0.89077
117.2	0.98571		117.2	0.07274		117.2	0.98759		117.2	0.53056		117.2	0.00248		117.2	0.88463
118	0.98526		118	0.06942		118	0.98722		118	0.53944		118	0.0028		118	0.87836
118.8	0.98484		118.8	0.06621		118.8	0.98686		118.8	0.54833		118.8	0.00315		118.8	0.87196
119.6	0.98444		119.6	0.0631		119.6	0.98652		119.6	0.55722		119.6	0.00353		119.6	0.86544
120.4	0.98406		120.4	0.0601		120.4	0.9862		120.4	0.56612		120.4	0.00394		120.4	0.8588
121.2	0.98371		121.2	0.0572		121.2	0.98591		121.2	0.57502		121.2	0.00439		121.2	0.85203
122	0.98338		122	0.0544		122	0.98563		122	0.58391		122	0.00488		122	0.84515
122.8	0.98307		122.8	0.0517		122.8	0.98537		122.8	0.5928		122.8	0.00541		122.8	0.83816
123.6	0.9828		123.6	0.0491		123.6	0.98513		123.6	0.60169		123.6	0.00598		123.6	0.83105
124.4	0.98255		124.4	0.0466		124.4	0.98492		124.4	0.61057		124.4	0.00659		124.4	0.82384
125.2	0.98233		125.2	0.04418		125.2	0.98472		125.2	0.61943		125.2	0.00725		125.2	0.81652
126	0.98213		126	0.04186		126	0.98456		126	0.62827		126	0.00796		126	0.8091
126.8	0.98197		126.8	0.03963		126.8	0.98441		126.8	0.6371		126.8	0.00872		126.8	0.80158
127.6	0.98183		127.6	0.03749		127.6	0.98429		127.6	0.64591		127.6	0.00953		127.6	0.79396
128.4	0.98172		128.4	0.03544		128.4	0.9842		128.4	0.65469		128.4	0.0104		128.4	0.78624
129.2	0.98164		129.2	0.03346		129.2	0.98413		129.2	0.66344		129.2	0.01133		129.2	0.77844
130	0.98159		130	0.03157		130	0.98408		130	0.67216		130	0.01231		130	0.77054
130.8	0.98156		130.8	0.02976		130.8	0.98406		130.8	0.68085		130.8	0.01336		130.8	0.76256
131.6	0.98156		131.6	0.02803		131.6	0.98407		131.6	0.6895		131.6	0.01448		131.6	0.7545
132.4	0.98159		132.4	0.02637		132.4	0.98411		132.4	0.6981		132.4	0.01565		132.4	0.74635
133.2	0.98164		133.2	0.02479		133.2	0.98417		133.2	0.70666		133.2	0.0169		133.2	0.73813
134	0.98172		134	0.02328		134	0.98425		134	0.71517		134	0.01822		134	0.72984
134.8	0.98182		134.8	0.02183		134.8	0.98436		134.8	0.72362		134.8	0.01961		134.8	0.72147
135.6	0.98194		135.6	0.02046		135.6	0.9845		135.6	0.73202		135.6	0.02108		135.6	0.71305
136.4	0.98208		136.4	0.01915		136.4	0.98465		136.4	0.74036		136.4	0.02262		136.4	0.70456
137.2	0.98223		137.2	0.0179		137.2	0.98484		137.2	0.74862		137.2	0.02424		137.2	0.69601
138	0.98241		138	0.01672		138	0.98504		138	0.75682		138	0.02594		138	0.6874
138.8	0.9826		138.8	0.01559		138.8	0.98527		138.8	0.76495		138.8	0.02772		138.8	0.67874
139.6	0.9828		139.6	0.01452		139.6	0.98552		139.6	0.77299		139.6	0.02959		139.6	0.67004
140.4	0.98301		140.4	0.01351		140.4	0.98579		140.4	0.78095		140.4	0.03154		140.4	0.66129
141.2	0.98324		141.2	0.01255		141.2	0.98608		141.2	0.78883		141.2	0.03358		141.2	0.6525
142	0.98347		142	0.01165		142	0.98638		142	0.79662		142	0.0357		142	0.64367
142.8	0.98371		142.8	0.01079		142.8	0.9867		142.8	0.80431		142.8	0.03792		142.8	0.63481
143.6	0.98395		143.6	0.00998		143.6	0.98704		143.6	0.8119		143.6	0.04022		143.6	0.62592
144.4	0.98419		144.4	0.00922		144.4	0.98739		144.4	0.81939		144.4	0.04262		144.4	0.617
145.2	0.98444		145.2	0.0085		145.2	0.98775		145.2	0.82677		145.2	0.04511		145.2	0.60807
146	0.98468		146	0.00783		146	0.98812		146	0.83405		146	0.04769		146	0.59911
146.8	0.98492		146.8	0.0072		146.8	0.9885		146.8	0.8412		146.8	0.05037		146.8	0.59014
147.6	0.98516		147.6	0.0066		147.6	0.98889		147.6	0.84824		147.6	0.05314		147.6	0.58116
148.4	0.98539		148.4	0.00605		148.4	0.98929		148.4	0.85516		148.4	0.05601		148.4	0.57217
149.2	0.98562		149.2	0.00553		149.2	0.98969		149.2	0.86195		149.2	0.05898		149.2	0.56318
150	0.98584		150	0.00505		150	0.9901		150	0.86861		150	0.06205		150	0.55419
150.8	0.98605		150.8	0.0046		150.8	0.9905		150.8	0.87514		150.8	0.06521		150.8	0.54521
151.6	0.98625		151.6	0.00418		151.6	0.99091		151.6	0.88154		151.6	0.06848		151.6	0.53623
152.4	0.98644		152.4	0.00379		152.4	0.99132		152.4	0.88779		152.4	0.07185		152.4	0.52726
153.2	0.98662		153.2	0.00343		153.2	0.99173		153.2	0.8939		153.2	0.07531		153.2	0.5183
154	0.98679		154	0.00309		154	0.99213		154	0.89987		154	0.07888		154	0.50937
154.8	0.98695		154.8	0.00279		154.8	0.99253		154.8	0.90569		154.8	0.08255		154.8	0.50045
155.6	0.9871		155.6	0.0025		155.6	0.99293		155.6	0.91135		155.6	0.08632		155.6	0.49156
156.4	0.98723		156.4	0.00224		156.4	0.99331		156.4	0.91687		156.4	0.0902		156.4	0.48269
157.2	0.98735		157.2	0.002		157.2	0.9937		157.2	0.92222		157.2	0.09417		157.2	0.47385
158	0.98747		158	0.00179		158	0.99407		158	0.92742		158	0.09826		158	0.46505
158.8	0.98757		158.8	0.00159		158.8	0.99444		158.8	0.93245		158.8	0.10244		158.8	0.45628
159.6	0.98765		159.6	0.00141		159.6	0.99479		159.6	0.93732		159.6	0.10673		159.6	0.44756
160.4	0.98773		160.4	0.00124		160.4	0.99514		160.4	0.94202		160.4	0.11112		160.4	0.43887
161.2	0.9878		161.2	0.0011		161.2	0.99548		161.2	0.94655		161.2	0.11562		161.2	0.43023
162	0.98786		162	0.00096398		162	0.99581		162	0.95091		162	0.12022		162	0.42163
162.8	0.9879		162.8	0.000844631		162.8	0.99612		162.8	0.9551		162.8	0.12492		162.8	0.41309
163.6	0.98794		163.6	0.0007379		163.6	0.99642		163.6	0.95911		163.6	0.12973		163.6	0.4046
164.4	0.98798		164.4	0.000642807		164.4	0.99671		164.4	0.96294		164.4	0.13465		164.4	0.39616
165.2	0.988		165.2	0.000558423		165.2	0.99699		165.2	0.96659		165.2	0.13967		165.2	0.38778
166	0.98802		166	0.000483849		166	0.99725		166	0.97006		166	0.14479		166	0.37947
166.8	0.98803		166.8	0.000418237		166.8	0.99751		166.8	0.97335		166.8	0.15002		166.8	0.37121
167.6	0.98804		167.6	0.000360779		167.6	0.99774		167.6	0.97646		167.6	0.15535		167.6	0.36302
168.4	0.98804		168.4	0.000310704		168.4	0.99797		168.4	0.97937		168.4	0.16078		168.4	0.3549
169.2	0.98804		169.2	0.000267293		169.2	0.99817		169.2	0.9821		169.2	0.16632		169.2	0.34685
170	0.98803		170	0.000229867		170	0.99837		170	0.98464		170	0.17196		170	0.33887
170.8	0.98803		170.8	0.000197791		170.8	0.99855		170.8	0.98699		170.8	0.17771		170.8	0.33096
171.6	0.98802		171.6	0.00017048		171.6	0.99872		171.6	0.98915		171.6	0.18355		171.6	0.32313
172.4	0.98801		172.4	0.000147391		172.4	0.99887		172.4	0.99111		172.4	0.1895		172.4	0.31538
173.2	0.988		173.2	0.000128033		173.2	0.999		173.2	0.99289		173.2	0.19555		173.2	0.3077
174	0.98798		174	0.000111959		174	0.99913		174	0.99446		174	0.20169		174	0.30012
174.8	0.98797		174.8	9.87692e-05		174.8	0.99923		174.8	0.99585		174.8	0.20794		174.8	0.29261
175.6	0.98796		175.6	8.81163e-05		175.6	0.99932		175.6	0.99703		175.6	0.21429		175.6	0.28519
176.4	0.98796		176.4	7.96995e-05		176.4	0.9994		176.4	0.99802		176.4	0.22073		176.4	0.27786
177.2	0.98795		177.2	7.32676e-05		177.2	0.99946		177.2	0.99881		177.2	0.22727		177.2	0.27062
178	0.98794		178	6.86202e-05		178	0.99951		178	0.9994		178	0.23391		178	0.26347
178.8	0.98794		178.8	6.56058e-05		178.8	0.99954		178.8	0.9998		178.8	0.24064		178.8	0.25641
179.6	0.98794		179.6	6.41238e-05		179.6	0.99955		179.6	1		179.6	0.24746		179.6	0.24945
180.4	0.98794		180.4	6.41238e-05		180.4	0.99955		180.4	1		180.4	0.25438		180.4	0.24258
181.2	0.98794		181.2	6.56058e-05		181.2	0.99954		181.2	0.9998		181.2	0.26138		181.2	0.23581
182	0.98794		182	6.86202e-05		182	0.99951		182	0.9994		182	0.26848		182	0.22913
182.8	0.98795		182.8	7.32676e-05		182.8	0.99946		182.8	0.99881		182.8	0.27566		182.8	0.22256
183.6	0.98796		183.6	7.96995e-05		183.6	0.9994		183.6	0.99802		183.6	0.28293		183.6	0.21609
184.4	0.98796		184.4	8.81163e-05		184.4	0.99932		184.4	0.99703		184.4	0.29028		184.4	0.20972
185.2	0.98797		185.2	9.87692e-05		185.2	0.99923		185.2	0.99585		185.2	0.29771		185.2	0.20345
186	0.98798		186	0.000111959		186	0.99913		186	0.99446		186	0.30522		186	0.19729
186.8	0.988		186.8	0.000128033		186.8	0.999		186.8	0.99289		186.8	0.31281		186.8	0.19123
187.6	0.98801		187.6	0.000147391		187.6	0.99887		187.6	0.99111		187.6	0.32048		187.6	0.18527
188.4	0.98802		188.4	0.00017048		188.4	0.99872		188.4	0.98915		188.4	0.32823		188.4	0.17943
189.2	0.98803		189.2	0.000197791		189.2	0.99855		189.2	0.98699		189.2	0.33604		189.2	0.17368
190	0.98803		190	0.000229867		190	0.99837		190	0.98464		190	0.34392		190	0.16805
190.8	0.98804		190.8	0.000267293		190.8	0.99817		190.8	0.9821		190.8	0.35187		190.8	0.16252
191.6	0.98804		191.6	0.000310704		191.6	0.99797		191.6	0.97937		191.6	0.35988		191.6	0.15711
192.4	0.98804		192.4	0.000360779		192.4	0.99774		192.4	0.97646		192.4	0.36796		192.4	0.1518
193.2	0.98803		193.2	0.000418237		193.2	0.99751		193.2	0.97335		193.2	0.37609		193.2	0.1466
194	0.98802		194	0.000483849		194	0.99725		194	0.97006		194	0.38428		194	0.14151
194.8	0.988		194.8	0.000558423		194.8	0.99699		194.8	0.96659		194.8	0.39252		194.8	0.13652
195.6	0.98798		195.6	0.000642807		195.6	0.99671		195.6	0.96294		195.6	0.40082		195.6	0.13165
196.4	0.98794		196.4	0.0007379		196.4	0.99642		196.4	0.95911		196.4	0.40916		196.4	0.12689
197.2	0.9879		197.2	0.000844631		197.2	0.99612		197.2	0.9551		197.2	0.41754		197.2	0.12223
198	0.98786		198	0.00096398		198	0.99581		198	0.95091		198	0.42597		198	0.11768
198.8	0.9878		198.8	0.0011		198.8	0.99548		198.8	0.94655		198.8	0.43443		198.8	0.11324
199.6	0.98773		199.6	0.00124		199.6	0.99514		199.6	0.94202		199.6	0.44293		199.6	0.10891
200.4	0.98765		200.4	0.00141		200.4	0.99479		200.4	0.93732		200.4	0.45147		200.4	0.10469
201.2	0.98756		201.2	0.00159		201.2	0.99444		201.2	0.93245		201.2	0.46003		201.2	0.10057
202	0.98747		202	0.00179		202	0.99407		202	0.92742		202	0.46862		202	0.09656
202.8	0.98735		202.8	0.002		202.8	0.9937		202.8	0.92222		202.8	0.47723		202.8	0.09266
203.6	0.98723		203.6	0.00224		203.6	0.99331		203.6	0.91687		203.6	0.48585		203.6	0.08886
204.4	0.9871		204.4	0.0025		204.4	0.99293		204.4	0.91135		204.4	0.4945		204.4	0.08516
205.2	0.98695		205.2	0.00279		205.2	0.99253		205.2	0.90569		205.2	0.50315		205.2	0.08157
206	0.98679		206	0.00309		206	0.99213		206	0.89987		206	0.51182		206	0.07808
206.8	0.98662		206.8	0.00343		206.8	0.99173		206.8	0.8939		206.8	0.52049		206.8	0.07469
207.6	0.98644		207.6	0.00379		207.6	0.99132		207.6	0.88779		207.6	0.52917		207.6	0.0714
208.4	0.98625		208.4	0.00418		208.4	0.99091		208.4	0.88154		208.4	0.53784		208.4	0.06821
209.2	0.98605		209.2	0.0046		209.2	0.9905		209.2	0.87514		209.2	0.54651		209.2	0.06511
210	0.98584		210	0.00505		210	0.9901		210	0.86861		210	0.55518		210	0.06212
210.8	0.98562		210.8	0.00553		210.8	0.98969		210.8	0.86195		210.8	0.56383		210.8	0.05922
211.6	0.98539		211.6	0.00605		211.6	0.98929		211.6	0.85516		211.6	0.57248		211.6	0.05641
212.4	0.98516		212.4	0.0066		212.4	0.98889		212.4	0.84824		212.4	0.5811		212.4	0.05369
213.2	0.98492		213.2	0.0072		213.2	0.9885		213.2	0.8412		213.2	0.58971		213.2	0.05107
214	0.98468		214	0.00783		214	0.98812		214	0.83405		214	0.5983		214	0.04854
214.8	0.98444		214.8	0.0085		214.8	0.98775		214.8	0.82677		214.8	0.60686		214.8	0.04609
215.6	0.98419		215.6	0.00922		215.6	0.98739		215.6	0.81939		215.6	0.6154		215.6	0.04374
216.4	0.98395		216.4	0.00998		216.4	0.98704		216.4	0.8119		216.4	0.62391		216.4	0.04146
217.2	0.98371		217.2	0.01079		217.2	0.9867		217.2	0.80431		217.2	0.63238		217.2	0.03928
218	0.98347		218	0.01165		218	0.98638		218	0.79662		218	0.64083		218	0.03717
218.8	0.98324		218.8	0.01255		218.8	0.98608		218.8	0.78883		218.8	0.64923		218.8	0.03514
219.6	0.98301		219.6	0.01351		219.6	0.98579		219.6	0.78095		219.6	0.6576		219.6	0.0332
220.4	0.9828		220.4	0.01452		220.4	0.98552		220.4	0.77299		220.4	0.66593		220.4	0.03133
221.2	0.9826		221.2	0.01559		221.2	0.98527		221.2	0.76495		221.2	0.67421		221.2	0.02953
222	0.98241		222	0.01672		222	0.98504		222	0.75682		222	0.68246		222	0.02781
222.8	0.98223		222.8	0.0179		222.8	0.98484		222.8	0.74862		222.8	0.69065		222.8	0.02616
223.6	0.98208		223.6	0.01915		223.6	0.98465		223.6	0.74036		223.6	0.6988		223.6	0.02459
224.4	0.98194		224.4	0.02046		224.4	0.9845		224.4	0.73202		224.4	0.7069		224.4	0.02308
225.2	0.98182		225.2	0.02183		225.2	0.98436		225.2	0.72362		225.2	0.71494		225.2	0.02164
226	0.98172		226	0.02328		226	0.98425		226	0.71517		226	0.72294		226	0.02026
226.8	0.98164		226.8	0.02479		226.8	0.98417		226.8	0.70666		226.8	0.73088		226.8	0.01895
227.6	0.98159		227.6	0.02637		227.6	0.98411		227.6	0.6981		227.6	0.73876		227.6	0.0177
228.4	0.98156		228.4	0.02803		228.4	0.98407		228.4	0.6895		228.4	0.74659		228.4	0.01651
229.2	0.98156		229.2	0.02976		229.2	0.98406		229.2	0.68085		229.2	0.75436		229.2	0.01538
230	0.98159		230	0.03157		230	0.98408		230	0.67216		230	0.76207		230	0.0143
230.8	0.98164		230.8	0.03346		230.8	0.98413		230.8	0.66344		230.8	0.76972		230.8	0.01328
231.6	0.98172		231.6	0.03544		231.6	0.9842		231.6	0.65469		231.6	0.7773		231.6	0.01232
232.4	0.98183		232.4	0.03749		232.4	0.98429		232.4	0.64591		232.4	0.78482		232.4	0.0114
233.2	0.98197		233.2	0.03963		233.2	0.98441		233.2	0.6371		233.2	0.79227		233.2	0.01054
234	0.98213		234	0.04186		234	0.98456		234	0.62827		234	0.79965		234	0.00972
234.8	0.98233		234.8	0.04418		234.8	0.98472		234.8	0.61943		234.8	0.80697		234.8	0.00895
235.6	0.98255		235.6	0.0466		235.6	0.98492		235.6	0.61057		235.6	0.81421		235.6	0.00823
236.4	0.9828		236.4	0.0491		236.4	0.98513		236.4	0.60169		236.4	0.82137		236.4	0.00755
237.2	0.98307		237.2	0.0517		237.2	0.98537		237.2	0.5928		237.2	0.82846		237.2	0.00691
238	0.98338		238	0.0544		238	0.98563		238	0.58391		238	0.83547		238	0.00631
238.8	0.98371		238.8	0.0572		238.8	0.98591		238.8	0.57502		238.8	0.84239		238.8	0.00575
239.6	0.98406		239.6	0.0601		239.6	0.9862		239.6	0.56612		239.6	0.84923		239.6	0.00523
240.4	0.98444		240.4	0.0631		240.4	0.98652		240.4	0.55722		240.4	0.85598		240.4	0.00474
241.2	0.98484		241.2	0.06621		241.2	0.98686		241.2	0.54833		241.2	0.86263		241.2	0.00428
242	0.98526		242	0.06942		242	0.98722		242	0.53944		242	0.86919		242	0.00386
242.8	0.98571		242.8	0.07274		242.8	0.98759		242.8	0.53056		242.8	0.87565		242.8	0.00347
243.6	0.98617		243.6	0.07617		243.6	0.98797		243.6	0.52169		243.6	0.88201		243.6	0.00311
244.4	0.98665		244.4	0.07971		244.4	0.98838		244.4	0.51283		244.4	0.88825		244.4	0.00278
245.2	0.98715		245.2	0.08336		245.2	0.98879		245.2	0.50399		245.2	0.89439		245.2	0.00248
246	0.98766		246	0.08713		246	0.98922		246	0.49516		246	0.9004		246	0.0022
246.8	0.98819		246.8	0.091		246.8	0.98966		246.8	0.48636		246.8	0.9063		246.8	0.00194
247.6	0.98873		247.6	0.09499		247.6	0.99011		247.6	0.47757		247.6	0.91206		247.6	0.00171
248.4	0.98927		248.4	0.0991		248.4	0.99057		248.4	0.46882		248.4	0.9177		248.4	0.0015
249.2	0.98983		249.2	0.10332		249.2	0.99104		249.2	0.46008		249.2	0.92319		249.2	0.0013
250	0.99039		250	0.10765		250	0.99152		250	0.45138		250	0.92854		250	0.00113
250.8	0.99095		250.8	0.11211		250.8	0.992		250.8	0.44271		250.8	0.93375		250.8	0.00097761
251.6	0.99152		251.6	0.11668		251.6	0.99248		251.6	0.43408		251.6	0.9388		251.6	0.000839561
252.4	0.99209		252.4	0.12136		252.4	0.99297		252.4	0.42547		252.4	0.94368		252.4	0.000716879
253.2	0.99265		253.2	0.12616		253.2	0.99346		253.2	0.41692		253.2	0.94841		253.2	0.000608437
254	0.99321		254	0.13108		254	0.99394		254	0.4084		254	0.95295		254	0.000513126
254.8	0.99377		254.8	0.13611		254.8	0.99442		254.8	0.39992		254.8	0.95732		254.8	0.000429883
255.6	0.99431		255.6	0.14126		255.6	0.9949		255.6	0.3915		255.6	0.96151		255.6	0.000357668
256.4	0.99484		256.4	0.14652		256.4	0.99536		256.4	0.38312		256.4	0.96551		256.4	0.000295487
257.2	0.99536		257.2	0.15189		257.2	0.99582		257.2	0.3748		257.2	0.96931		257.2	0.000242375
258	0.99586		258	0.15738		258	0.99627		258	0.36653		258	0.97291		258	0.000197414
258.8	0.99635		258.8	0.16298		258.8	0.9967		258.8	0.35832		258.8	0.97631		258.8	0.000159722
259.6	0.99681		259.6	0.16868		259.6	0.99711		259.6	0.35018		259.6	0.9795		259.6	0.000128464
260.4	0.99725		260.4	0.1745		260.4	0.9975		260.4	0.34209		260.4	0.98247		260.4	0.000102849
261.2	0.99766		261.2	0.18042		261.2	0.99787		261.2	0.33407		261.2	0.98523		261.2	8.21353e-05
262	0.99805		262	0.18645		262	0.99822		262	0.32613		262	0.98775		262	6.56291e-05
262.8	0.9984		262.8	0.19258		262.8	0.99854		262.8	0.31825		262.8	0.99005		262.8	5.26901e-05
263.6	0.99873		263.6	0.19881		263.6	0.99884		263.6	0.31045		263.6	0.99212		263.6	4.27309e-05
264.4	0.99902		264.4	0.20515		264.4	0.9991		264.4	0.30272		264.4	0.99396		264.4	3.52211e-05
265.2	0.99927		265.2	0.21158		265.2	0.99934		265.2	0.29508		265.2	0.99555		265.2	2.96865e-05
266	0.99949		266	0.2181		266	0.99954		266	0.28752		266	0.99691		266	2.5714e-05
266.8	0.99967		266.8	0.22472		266.8	0.9997		266.8	0.28004		266.8	0.99802		266.8	2.295e-05
267.6	0.99982		267.6	0.23143		267.6	0.99983		267.6	0.27265		267.6	0.99888		267.6	2.11039e-05
268.4	0.99992		268.4	0.23823		268.4	0.99992		268.4	0.26535		268.4	0.9995		268.4	1.99485e-05
269.2	0.99998		269.2	0.24511		269.2	0.99998		269.2	0.25814		269.2	0.99987		269.2	1.93207e-05
270	1		270	0.25208		270	1		270	0.25103		270	1		270	1.91223e-05
270.8	0.99998		270.8	0.25912		270.8	0.99998		270.8	0.24401		270.8	0.99987		270.8	1.93207e-05
271.6	0.99992		271.6	0.26625		271.6	0.99992		271.6	0.23709		271.6	0.9995		271.6	1.99485e-05
272.4	0.99982		272.4	0.27345		272.4	0.99983		272.4	0.23027		272.4	0.99888		272.4	2.11039e-05
273.2	0.99967		273.2	0.28072		273.2	0.9997		273.2	0.22356		273.2	0.99802		273.2	2.295e-05
274	0.99949		274	0.28806		274	0.99954		274	0.21694		274	0.99691		274	2.5714e-05
274.8	0.99927		274.8	0.29547		274.8	0.99934		274.8	0.21044		274.8	0.99555		274.8	2.96868e-05
275.6	0.99902		275.6	0.30294		275.6	0.9991		275.6	0.20403		275.6	0.99396		275.6	3.52211e-05
276.4	0.99873		276.4	0.31048		276.4	0.99884		276.4	0.19774		276.4	0.99212		276.4	4.27309e-05
277.2	0.9984		277.2	0.31807		277.2	0.99854		277.2	0.19156		277.2	0.99005		277.2	5.26901e-05
278	0.99805		278	0.32572		278	0.99822		278	0.18548		278	0.98775		278	6.56291e-05
278.8	0.99766		278.8	0.33342		278.8	0.99787		278.8	0.17952		278.8	0.98523		278.8	8.21353e-05
279.6	0.99725		279.6	0.34117		279.6	0.9975		279.6	0.17367		279.6	0.98247		279.6	0.000102849
280.4	0.99681		280.4	0.34898		280.4	0.99711		280.4	0.16794		280.4	0.9795		280.4	0.000128464
281.2	0.99635		281.2	0.35683		281.2	0.9967		281.2	0.16231		281.2	0.97631		281.2	0.000159722
282	0.99586		282	0.36472		282	0.99627		282	0.1568		282	0.97291		282	0.000197414
282.8	0.99536		282.8	0.37265		282.8	0.99582		282.8	0.15141		282.8	0.96931		282.8	0.000242375
283.6	0.99484		283.6	0.38063		283.6	0.99536		283.6	0.14613		283.6	0.96551		283.6	0.000295487
284.4	0.99431		284.4	0.38864		284.4	0.9949		284.4	0.14096		284.4	0.96151		284.4	0.000357668
285.2	0.99377		285.2	0.39669		285.2	0.99442		285.2	0.13591		285.2	0.95732		285.2	0.000429883
286	0.99321		286	0.40478		286	0.99394		286	0.13098		286	0.95295		286	0.000513126
286.8	0.99265		286.8	0.4129		286.8	0.99346		286.8	0.12615		286.8	0.94841		286.8	0.000608437
287.6	0.99209		287.6	0.42104		287.6	0.99297		287.6	0.12144		287.6	0.94368		287.6	0.000716879
288.4	0.99152		288.4	0.42923		288.4	0.99248		288.4	0.11685		288.4	0.9388		288.4	0.000839561
289.2	0.99095		289.2	0.43744		289.2	0.992		289.2	0.11236		289.2	0.93375		289.2	0.00097761
290	0.99039		290	0.44568		290	0.99152		290	0.10799		290	0.92854		290	0.00113
290.8	0.98983		290.8	0.45395		290.8	0.99104		290.8	0.10373		290.8	0.92319		290.8	0.0013
291.6	0.98927		291.6	0.46225		291.6	0.99057		291.6	0.09958		291.6	0.9177		291.6	0.0015
292.4	0.98873		292.4	0.47058		292.4	0.99011		292.4	0.09553		292.4	0.91206		292.4	0.00171
293.2	0.98819		293.2	0.47894		293.2	0.98966		293.2	0.0916		293.2	0.9063		293.2	0.00194
294	0.98766		294	0.48732		294	0.98922		294	0.08777		294	0.9004		294	0.0022
294.8	0.98715		294.8	0.49573		294.8	0.98879		294.8	0.08404		294.8	0.89439		294.8	0.00248
295.6	0.98665		295.6	0.50417		295.6	0.98838		295.6	0.08042		295.6	0.88825		295.6	0.00278
296.4	0.98617		296.4	0.51263		296.4	0.98797		296.4	0.07691		296.4	0.88201		296.4	0.00311
297.2	0.98571		297.2	0.52113		297.2	0.98759		297.2	0.07349		297.2	0.87565		297.2	0.00347
298	0.98526		298	0.52964		298	0.98722		298	0.07018		298	0.86919		298	0.00386
298.8	0.98484		298.8	0.53819		298.8	0.98686		298.8	0.06696		298.8	0.86263		298.8	0.00428
299.6	0.98444		299.6	0.54676		299.6	0.98652		299.6	0.06384		299.6	0.85598		299.6	0.00474
300.4	0.98406		300.4	0.55535		300.4	0.9862		300.4	0.06082		300.4	0.84923		300.4	0.00523
301.2	0.98371		301.2	0.56397		301.2	0.98591		301.2	0.05789		301.2	0.84239		301.2	0.00575
302	0.98338		302	0.57261		302	0.98563		302	0.05505		302	0.83547		302	0.00631
302.8	0.98307		302.8	0.58127		302.8	0.98537		302.8	0.05231		302.8	0.82846		302.8	0.00691
303.6	0.9828		303.6	0.58996		303.6	0.98513		303.6	0.04966		303.6	0.82137		303.6	0.00755
304.4	0.98255		304.4	0.59866		304.4	0.98492		304.4	0.04709		304.4	0.81421		304.4	0.00823
305.2	0.98233		305.2	0.60738		305.2	0.98472		305.2	0.04462		305.2	0.80697		305.2	0.00895
306	0.98213		306	0.61611		306	0.98456		306	0.04223		306	0.79965		306	0.00972
306.8	0.98197		306.8	0.62486		306.8	0.98441		306.8	0.03993		306.8	0.79227		306.8	0.01054
307.6	0.98183		307.6	0.63362		307.6	0.98429		307.6	0.03771		307.6	0.78482		307.6	0.0114
308.4	0.98172		308.4	0.64238		308.4	0.9842		308.4	0.03557		308.4	0.7773		308.4	0.01232
309.2	0.98164		309.2	0.65114		309.2	0.98413		309.2	0.03351		309.2	0.76972		309.2	0.01328
310	0.98159		310	0.65991		310	0.98408		310	0.03154		310	0.76207		310	0.0143
310.8	0.98156		310.8	0.66867		310.8	0.98406		310.8	0.02964		310.8	0.75436		310.8	0.01538
311.6	0.98156		311.6	0.67742		311.6	0.98407		311.6	0.02782		311.6	0.74659		311.6	0.01651
312.4	0.98159		312.4	0.68616		312.4	0.98411		312.4	0.02607		312.4	0.73876		312.4	0.0177
313.2	0.98164		313.2	0.69488		313.2	0.98417		313.2	0.0244		313.2	0.73088		313.2	0.01895
314	0.98172		314	0.70357		314	0.98425		314	0.02281		314	0.72294		314	0.02026
314.8	0.98182		314.8	0.71224		314.8	0.98436		314.8	0.02128		314.8	0.71494		314.8	0.02164
315.6	0.98194		315.6	0.72087		315.6	0.9845		315.6	0.01982		315.6	0.7069		315.6	0.02308
316.4	0.98208		316.4	0.72946		316.4	0.98465		316.4	0.01844		316.4	0.6988		316.4	0.02459
317.2	0.98223		317.2	0.73801		317.2	0.98484		317.2	0.01712		317.2	0.69065		317.2	0.02616
318	0.98241		318	0.74651		318	0.98504		318	0.01586		318	0.68246		318	0.02781
318.8	0.9826		318.8	0.75494		318.8	0.98527		318.8	0.01468		318.8	0.67421		318.8	0.02953
319.6	0.9828		319.6	0.76332		319.6	0.98552		319.6	0.01355		319.6	0.66593		319.6	0.03133
320.4	0.98301		320.4	0.77162		320.4	0.98579		320.4	0.01248		320.4	0.6576		320.4	0.0332
321.2	0.98324		321.2	0.77985		321.2	0.98608		321.2	0.01148		321.2	0.64923		321.2	0.03514
322	0.98347		322	0.788		322	0.98638		322	0.01053		322	0.64083		322	0.03717
322.8	0.98371		322.8	0.79606		322.8	0.9867		322.8	0.00963		322.8	0.63238		322.8	0.03928
323.6	0.98395		323.6	0.80402		323.6	0.98704		323.6	0.00879		323.6	0.62391		323.6	0.04146
324.4	0.98419		324.4	0.81189		324.4	0.98739		324.4	0.00801		324.4	0.6154		324.4	0.04374
325.2	0.98444		325.2	0.81965		325.2	0.98775		325.2	0.00727		325.2	0.60686		325.2	0.04609
326	0.98468		326	0.82729		326	0.98812		326	0.00658		326	0.5983		326	0.04854
326.8	0.98492		326.8	0.83482		326.8	0.9885		326.8	0.00594		326.8	0.58971		326.8	0.05107
327.6	0.98516		327.6	0.84223		327.6	0.98889		327.6	0.00535		327.6	0.5811		327.6	0.05369
328.4	0.98539		328.4	0.84951		328.4	0.98929		328.4	0.00479		328.4	0.57248		328.4	0.05641
329.2	0.98562		329.2	0.85666		329.2	0.98969		329.2	0.00428		329.2	0.56383		329.2	0.05922
330	0.98584		330	0.86367		330	0.9901		330	0.00381		330	0.55518		330	0.06212
330.8	0.98605		330.8	0.87054		330.8	0.9905		330.8	0.00338		330.8	0.54651		330.8	0.06511
331.6	0.98625		331.6	0.87726		331.6	0.99091		331.6	0.00298		331.6	0.53784		331.6	0.06821
332.4	0.98644		332.4	0.88383		332.4	0.99132		332.4	0.00262		332.4	0.52917		332.4	0.0714
333.2	0.98662		333.2	0.89025		333.2	0.99173		333.2	0.00229		333.2	0.52049		333.2	0.07469
334	0.98679		334	0.89651		334	0.99213		334	0.00199		334	0.51182		334	0.07808
334.8	0.98695		334.8	0.90261		334.8	0.99253		334.8	0.00171		334.8	0.50315		334.8	0.08157
335.6	0.9871		335.6	0.90854		335.6	0.99293		335.6	0.00147		335.6	0.4945		335.6	0.08516
336.4	0.98723		336.4	0.9143		336.4	0.99331		336.4	0.00125		336.4	0.48585		336.4	0.08886
337.2	0.98735		337.2	0.91989		337.2	0.9937		337.2	0.00106		337.2	0.47723		337.2	0.09266
338	0.98747		338	0.92531		338	0.99407		338	0.000883826		338	0.46862		338	0.09656
338.8	0.98756		338.8	0.93056		338.8	0.99444		338.8	0.000731641		338.8	0.46003		338.8	0.10057
339.6	0.98765		339.6	0.93562		339.6	0.99479		339.6	0.000598558		339.6	0.45147		339.6	0.10469
340.4	0.98773		340.4	0.9405		340.4	0.99514		340.4	0.00048309		340.4	0.44293		340.4	0.10891
341.2	0.9878		341.2	0.9452		341.2	0.99548		341.2	0.000383801		341.2	0.43443		341.2	0.11324
342	0.98786		342	0.94972		342	0.99581		342	0.000299304		342	0.42597		342	0.11768
342.8	0.9879		342.8	0.95405		342.8	0.99612		342.8	0.000228263		342.8	0.41754		342.8	0.12223
343.6	0.98794		343.6	0.95819		343.6	0.99642		343.6	0.000169389		343.6	0.40916		343.6	0.12689
344.4	0.98798		344.4	0.96214		344.4	0.99671		344.4	0.00012145		344.4	0.40082		344.4	0.13165
345.2	0.988		345.2	0.9659		345.2	0.99699		345.2	8.32688e-05		345.2	0.39252		345.2	0.13652
346	0.98802		346	0.96947		346	0.99725		346	5.37209e-05		346	0.38428		346	0.14151
346.8	0.98803		346.8	0.97284		346.8	0.99751		346.8	3.17401e-05		346.8	0.37609		346.8	0.1466
347.6	0.98804		347.6	0.97602		347.6	0.99774		347.6	1.63159e-05		347.6	0.36796		347.6	0.1518
348.4	0.98804		348.4	0.97901		348.4	0.99797		348.4	6.49552e-06		348.4	0.35988		348.4	0.15711
349.2	0.98804		349.2	0.98179		349.2	0.99817		349.2	1.38412e-06		349.2	0.35187		349.2	0.16252
350	0.98803		350	0.98439		350	0.99837		350	1.45265e-07		350	0.34392		350	0.16805
350.8	0.98803		350.8	0.98678		350.8	0.99855		350.8	2.00125e-06		350.8	0.33604		350.8	0.17368
351.6	0.98802		351.6	0.98898		351.6	0.99872		351.6	6.23343e-06		351.6	0.32823		351.6	0.17943
352.4	0.98801		352.4	0.99098		352.4	0.99887		352.4	1.21825e-05		352.4	0.32048		352.4	0.18527
353.2	0.988		353.2	0.99278		353.2	0.999		353.2	1.92485e-05		353.2	0.31281		353.2	0.19123
354	0.98798		354	0.99439		354	0.99913		354	2.68914e-05		354	0.30522		354	0.19729
354.8	0.98797		354.8	0.99579		354.8	0.99923		354.8	3.46305e-05		354.8	0.29771		354.8	0.20345
355.6	0.98796		355.6	0.99699		355.6	0.99932		355.6	4.20456e-05		355.6	0.29028		355.6	0.20972
356.4	0.98796		356.4	0.99799		356.4	0.9994		356.4	4.87759e-05		356.4	0.28293		356.4	0.21609
357.2	0.98795		357.2	0.9988		357.2	0.99946		357.2	5.45212e-05		357.2	0.27566		357.2	0.22256
358	0.98794		358	0.9994		358	0.99951		358	5.90404e-05		358	0.26848		358	0.22913
358.8	0.98794		358.8	0.9998		358.8	0.99954		358.8	6.21535e-05		358.8	0.26138		358.8	0.23581
359.6	0.98794		359.6	1		359.6	0.99955		359.6	6.37398e-05		359.6	0.25438		359.6	0.24258

## Sheet: Fig. 1d
-90	1.88836e-28	-2.14203e-30		-90	2.72544e-29	-2.11689e-30
-85	-3.74205e-24	-1.81885e-23		-85	-4.56177e-24	-5.65956e-24
-80	-7.36804e-24	-3.59245e-23		-80	-1.07267e-23	-1.28553e-23
-75	-1.07683e-23	-5.30319e-23		-75	-1.6294e-23	-2.46991e-23
-70	-1.3839e-23	-6.79295e-23		-70	-2.05025e-23	-4.47663e-23
-65	-1.73865e-23	-8.09427e-23		-65	-2.52982e-23	-7.32076e-23
-60	-1.96497e-23	-9.14652e-23		-60	-2.63147e-23	-9.4448e-23
-55	-2.13144e-23	-9.92195e-23		-55	-3.05118e-23	-1.10772e-22
-50	-2.33364e-23	-1.03962e-22		-50	-3.2522e-23	-1.36342e-22
-45	-2.36861e-23	-1.05689e-22		-45	-3.2951e-23	-1.49175e-22
-40	-2.33132e-23	-1.0407e-22		-40	-3.32427e-23	-1.4511e-22
-35	-2.2229e-23	-9.938e-23		-35	-3.20963e-23	-1.52368e-22
-30	-2.04663e-23	-9.16355e-23		-30	-2.85182e-23	-1.32528e-22
-25	-1.80771e-23	-8.11235e-23		-25	-2.4564e-23	-1.28111e-22
-20	-1.51355e-23	-6.80745e-23		-20	-2.12189e-23	-9.92552e-23
-15	-1.17295e-23	-5.29657e-23		-15	-1.65423e-23	-8.51497e-23
-10	-7.96406e-24	-3.62295e-23		-10	-1.14677e-23	-5.22096e-23
-5	-3.95251e-24	-1.83924e-23		-5	-5.9964e-24	-2.96784e-23
0	1.82221e-25	5.46471e-27		0	-6.16113e-29	-2.69468e-30
5	4.31366e-24	1.84033e-23		5	5.99642e-24	2.96784e-23
10	8.31728e-24	3.62401e-23		10	1.14676e-23	5.22096e-23
15	1.20693e-23	5.29759e-23		15	1.65422e-23	8.51497e-23
20	1.54569e-23	6.80841e-23		20	2.12189e-23	9.92552e-23
25	1.83761e-23	8.11325e-23		25	2.4564e-23	1.28111e-22
30	2.07393e-23	9.16437e-23		30	2.85182e-23	1.32528e-22
35	2.24731e-23	9.93873e-23		35	3.20964e-23	1.52368e-22
40	2.35265e-23	1.04076e-22		40	3.32429e-23	1.4511e-22
45	2.38676e-23	1.05694e-22		45	3.29509e-23	1.49175e-22
50	2.34863e-23	1.03967e-22		50	3.25218e-23	1.36342e-22
55	2.14338e-23	9.92231e-23		55	3.05119e-23	1.10772e-22
60	1.97405e-23	9.1468e-23		60	2.63146e-23	9.44479e-23
65	1.74513e-23	8.09446e-23		65	2.52983e-23	7.32076e-23
70	1.38815e-23	6.79308e-23		70	2.05026e-23	4.47663e-23
75	1.07925e-23	5.30326e-23		75	1.62939e-23	2.46991e-23
80	7.37893e-24	3.59248e-23		80	1.07266e-23	1.28553e-23
85	3.74491e-24	1.81886e-23		85	4.56179e-24	5.65956e-24
90	-8.81847e-29	1.16919e-30		90	2.72544e-29	-2.11689e-30

## Sheet: Fig. 2a
1.33043e-14	5.32331e-14	8.6589e-14	6.49015e-14	5.04977e-14	4.34978e-14	3.99798e-14	3.83881e-14	3.77808e-14	3.77229e-14	3.79595e-14	3.83704e-14	3.88605e-14	3.91969e-14	3.95603e-14	3.95898e-14	3.97673e-14	4.06719e-14	4.667e-14	8.62344e-14	1.42892e-13	1.15911e-13	9.76153e-14	8.76499e-14	8.39334e-14	8.1391e-14	8.0867e-14	8.06479e-14	8.05152e-14	8.09316e-14	8.16428e-14	8.20979e-14	8.23386e-14	8.28361e-14	8.257e-14	8.27013e-14	8.39433e-14	9.66252e-14	1.59503e-13	1.78608e-13	1.48273e-13	1.36209e-13	1.29796e-13	1.26559e-13	1.25315e-13	1.24257e-13	1.24468e-13	1.24562e-13	1.25e-13	1.25589e-13
1.33033e-14	5.32258e-14	8.65756e-14	6.48911e-14	5.04896e-14	4.34907e-14	3.99734e-14	3.83828e-14	3.77818e-14	3.77504e-14	3.80353e-14	3.84741e-14	3.89556e-14	3.92488e-14	3.96007e-14	3.96251e-14	3.97993e-14	4.06976e-14	4.66691e-14	8.60879e-14	1.42574e-13	1.15706e-13	9.74772e-14	8.75464e-14	8.38421e-14	8.13089e-14	8.07899e-14	8.05959e-14	8.07477e-14	8.14756e-14	8.21076e-14	8.23664e-14	8.2537e-14	8.30014e-14	8.2691e-14	8.28383e-14	8.40577e-14	9.65905e-14	1.58821e-13	1.77796e-13	1.47794e-13	1.3586e-13	1.29515e-13	1.26309e-13	1.2508e-13	1.2405e-13	1.24383e-13	1.252e-13	1.26219e-13	1.26357e-13
1.33004e-14	5.32041e-14	8.65354e-14	6.486e-14	5.0465e-14	4.34692e-14	3.9954e-14	3.83668e-14	3.78001e-14	3.78438e-14	3.82859e-14	3.88233e-14	3.90857e-14	3.94042e-14	3.97218e-14	3.97311e-14	3.9895e-14	4.07747e-14	4.66668e-14	8.56511e-14	1.41625e-13	1.15097e-13	9.7065e-14	8.72371e-14	8.35697e-14	8.10639e-14	8.05594e-14	8.02598e-14	8.13763e-14	8.30928e-14	8.349e-14	8.31651e-14	8.31268e-14	8.34928e-14	8.31328e-14	8.32456e-14	8.43984e-14	9.6491e-14	1.56808e-13	1.75396e-13	1.46377e-13	1.3483e-13	1.28684e-13	1.25365e-13	1.24384e-13	1.23495e-13	1.24126e-13	1.2707e-13	1.29816e-13	1.28615e-13
1.32957e-14	5.31679e-14	8.64684e-14	6.48081e-14	5.04241e-14	4.34334e-14	3.99219e-14	3.83402e-14	3.78015e-14	3.79658e-14	3.87571e-14	3.9503e-14	3.95449e-14	3.96623e-14	3.99228e-14	3.99069e-14	4.00539e-14	4.09029e-14	4.66641e-14	8.49312e-14	1.40058e-13	1.14091e-13	9.63844e-14	8.67267e-14	8.31199e-14	8.06594e-14	8.01733e-14	8.00045e-14	8.20731e-14	8.57923e-14	8.56587e-14	8.44727e-14	8.40591e-14	8.42967e-14	8.38554e-14	8.39119e-14	8.49577e-14	9.63391e-14	1.53556e-13	1.71507e-13	1.44082e-13	1.3316e-13	1.27338e-13	1.24178e-13	1.23256e-13	1.22496e-13	1.23755e-13	1.30043e-13	1.3556e-13	1.32216e-13
1.3289e-14	5.31173e-14	8.63747e-14	6.47357e-14	5.03669e-14	4.33834e-14	3.98769e-14	3.83008e-14	3.78049e-14	3.81311e-14	3.94181e-14	4.04013e-14	4.01499e-14	4.00215e-14	4.02025e-14	4.01515e-14	4.02751e-14	4.10819e-14	4.66628e-14	8.39405e-14	1.37896e-13	1.12702e-13	9.54451e-14	8.60224e-14	8.24994e-14	8.01014e-14	7.96472e-14	7.95468e-14	8.30145e-14	8.95186e-14	8.8731e-14	8.63807e-14	8.5369e-14	8.53908e-14	8.48385e-14	8.48189e-14	8.57232e-14	9.61551e-14	1.49211e-13	1.66392e-13	1.41004e-13	1.30922e-13	1.25535e-13	1.22662e-13	1.21745e-13	1.21152e-13	1.23146e-13	1.33914e-13	1.43087e-13	1.36943e-13
1.32805e-14	5.30522e-14	8.62542e-14	6.46426e-14	5.02934e-14	4.33191e-14	3.98193e-14	3.82536e-14	3.7793e-14	3.83334e-14	4.02629e-14	4.15794e-14	4.08643e-14	4.04798e-14	4.05592e-14	4.04634e-14	4.05573e-14	4.13111e-14	4.66652e-14	8.26958e-14	1.35172e-13	1.1095e-13	9.42605e-14	8.51343e-14	8.17171e-14	7.93977e-14	7.89825e-14	7.91823e-14	8.40364e-14	9.41584e-14	9.24322e-14	8.86226e-14	8.69919e-14	8.67447e-14	8.60547e-14	8.59489e-14	8.66787e-14	9.59923e-14	1.43974e-13	1.60066e-13	1.37271e-13	1.28207e-13	1.23351e-13	1.20727e-13	1.19914e-13	1.19516e-13	1.22367e-13	1.3852e-13	1.51954e-13	1.42508e-13
1.327e-14	5.29726e-14	8.61071e-14	6.45291e-14	5.02038e-14	4.32407e-14	3.9749e-14	3.81961e-14	3.77863e-14	3.85644e-14	4.13034e-14	4.29835e-14	4.16827e-14	4.10344e-14	4.09908e-14	4.08407e-14	4.0899e-14	4.15899e-14	4.66745e-14	8.12182e-14	1.31924e-13	1.0886e-13	9.28471e-14	8.4075e-14	8.07223e-14	7.86154e-14	7.80817e-14	7.87104e-14	8.52451e-14	9.97668e-14	9.67658e-14	9.12393e-14	8.8852e-14	8.83116e-14	8.74309e-14	8.7261e-14	8.78014e-14	9.58253e-14	1.38081e-13	1.52971e-13	1.33038e-13	1.25192e-13	1.20877e-13	1.18535e-13	1.17841e-13	1.17617e-13	1.2143e-13	1.43356e-13	1.61612e-13	1.48541e-13
1.32577e-14	5.28788e-14	8.59335e-14	6.43952e-14	5.00981e-14	4.31484e-14	3.96662e-14	3.81282e-14	3.7767e-14	3.88192e-14	4.25279e-14	4.4667e-14	4.26234e-14	4.17548e-14	4.14946e-14	4.12812e-14	4.12981e-14	4.19174e-14	4.66941e-14	7.95331e-14	1.282e-13	1.06461e-13	9.1225e-14	8.28596e-14	7.96587e-14	7.76471e-14	7.71737e-14	7.81335e-14	8.65734e-14	1.05807e-13	1.01612e-13	9.41619e-14	9.0955e-14	9.00654e-14	8.90005e-14	8.87378e-14	8.90662e-14	9.57609e-14	1.31804e-13	1.45254e-13	1.28432e-13	1.22039e-13	1.18217e-13	1.16133e-13	1.15614e-13	1.15603e-13	1.20346e-13	1.48187e-13	1.71424e-13	1.54724e-13
1.32436e-14	5.27706e-14	8.57335e-14	6.42411e-14	4.99765e-14	4.30422e-14	3.9571e-14	3.8075e-14	3.77549e-14	3.90986e-14	4.39267e-14	4.65878e-14	4.37693e-14	4.25026e-14	4.20677e-14	4.17472e-14	4.17525e-14	4.22926e-14	4.67281e-14	7.76691e-14	1.23954e-13	1.03833e-13	8.94742e-14	8.1455e-14	7.8474e-14	7.66869e-14	7.61069e-14	7.74526e-14	8.79144e-14	1.12283e-13	1.06829e-13	9.73719e-14	9.3194e-14	9.19497e-14	9.06854e-14	9.03148e-14	9.04434e-14	9.58429e-14	1.25382e-13	1.37412e-13	1.23758e-13	1.18559e-13	1.15482e-13	1.13787e-13	1.13325e-13	1.13502e-13	1.19122e-13	1.5265e-13	1.80813e-13	1.60565e-13
1.32275e-14	5.26481e-14	8.55072e-14	6.40669e-14	4.98391e-14	4.29222e-14	3.94635e-14	3.79885e-14	3.77541e-14	3.94064e-14	4.54955e-14	4.87231e-14	4.49394e-14	4.33858e-14	4.27065e-14	4.23083e-14	4.22596e-14	4.27087e-14	4.67525e-14	7.57302e-14	1.19341e-13	1.00917e-13	8.75028e-14	7.99865e-14	7.71852e-14	7.55069e-14	7.49706e-14	7.66477e-14	8.92958e-14	1.19152e-13	1.12268e-13	1.00822e-13	9.55511e-14	9.39127e-14	9.24387e-14	9.19584e-14	9.18625e-14	9.5937e-14	1.19219e-13	1.29535e-13	1.1914e-13	1.15123e-13	1.12785e-13	1.11421e-13	1.11069e-13	1.11421e-13	1.17769e-13	1.56444e-13	1.89227e-13	1.65891e-13
1.32097e-14	5.25115e-14	8.52548e-14	6.38727e-14	4.96861e-14	4.27887e-14	3.93439e-14	3.7892e-14	3.77407e-14	3.97819e-14	4.71907e-14	5.10591e-14	4.63088e-14	4.43085e-14	4.34074e-14	4.29238e-14	4.28552e-14	4.31752e-14	4.68316e-14	7.36029e-14	1.14551e-13	9.78027e-14	8.54044e-14	7.8419e-14	7.58103e-14	7.42322e-14	7.37898e-14	7.57724e-14	9.05253e-14	1.26049e-13	1.17781e-13	1.04253e-13	9.79466e-14	9.59007e-14	9.41471e-14	9.36233e-14	9.3376e-14	9.6143e-14	1.13533e-13	1.22111e-13	1.14769e-13	1.11911e-13	1.10237e-13	1.09187e-13	1.0894e-13	1.09428e-13	1.16328e-13	1.59295e-13	1.96103e-13	1.70251e-13
1.319e-14	5.23607e-14	8.49766e-14	6.36589e-14	4.95177e-14	4.26419e-14	3.92125e-14	3.78137e-14	3.77486e-14	4.01432e-14	4.90795e-14	5.35904e-14	4.78028e-14	4.53268e-14	4.41662e-14	4.35899e-14	4.34595e-14	4.36856e-14	4.69393e-14	7.14002e-14	1.09536e-13	9.45333e-14	8.31896e-14	7.67744e-14	7.43687e-14	7.28961e-14	7.25364e-14	7.4843e-14	9.17008e-14	1.33028e-13	1.23232e-13	1.07659e-13	1.00293e-13	9.78656e-14	9.57497e-14	9.52639e-14	9.48831e-14	9.65352e-14	1.08529e-13	1.15484e-13	1.10872e-13	1.08934e-13	1.07941e-13	1.07178e-13	1.07035e-13	1.07589e-13	1.14872e-13	1.60994e-13	2.01043e-13	1.73446e-13
1.31686e-14	5.21959e-14	8.46726e-14	6.34255e-14	4.93341e-14	4.24819e-14	3.90693e-14	3.77e-14	3.77338e-14	4.05721e-14	5.10689e-14	5.63126e-14	4.93967e-14	4.6418e-14	4.49784e-14	4.43029e-14	4.41072e-14	4.42252e-14	4.70636e-14	6.92189e-14	1.04262e-13	9.12131e-14	8.09004e-14	7.50752e-14	7.28806e-14	7.15135e-14	7.12498e-14	7.38457e-14	9.2726e-14	1.39617e-13	1.28618e-13	1.10953e-13	1.02568e-13	9.97447e-14	9.73916e-14	9.69243e-14	9.6362e-14	9.71312e-14	1.04573e-13	1.09821e-13	1.07548e-13	1.06394e-13	1.0599e-13	1.05473e-13	1.05406e-13	1.05987e-13	1.1342e-13	1.61397e-13	2.03745e-13	1.7525e-13
1.31454e-14	5.20171e-14	8.43432e-14	6.31729e-14	4.91355e-14	4.2309e-14	3.89146e-14	3.75769e-14	3.77449e-14	4.09814e-14	5.31882e-14	5.92052e-14	5.10972e-14	4.7576e-14	4.58392e-14	4.50584e-14	4.47948e-14	4.48172e-14	4.72469e-14	6.69767e-14	9.90248e-14	8.78513e-14	7.85681e-14	7.33491e-14	7.13522e-14	7.01025e-14	6.99273e-14	7.28151e-14	9.36456e-14	1.45776e-13	1.33701e-13	1.14051e-13	1.04697e-13	1.0149e-13	9.89171e-14	9.84009e-14	9.77756e-14	9.80325e-14	1.01846e-13	1.05498e-13	1.04928e-13	1.04391e-13	1.04459e-13	1.04139e-13	1.04135e-13	1.04682e-13	1.12026e-13	1.60454e-13	2.04041e-13	1.7555e-13
1.31204e-14	5.18245e-14	8.39884e-14	6.29012e-14	4.89221e-14	4.21234e-14	3.87486e-14	3.74445e-14	3.77289e-14	4.14552e-14	5.54835e-14	6.2263e-14	5.28894e-14	4.87944e-14	4.67438e-14	4.58521e-14	4.55183e-14	4.54476e-14	4.74664e-14	6.48233e-14	9.37841e-14	8.43772e-14	7.6224e-14	7.16172e-14	6.98409e-14	6.86888e-14	6.85997e-14	7.17453e-14	9.42394e-14	1.51344e-13	1.38192e-13	1.16928e-13	1.06623e-13	1.03056e-13	1.00277e-13	9.97228e-14	9.90878e-14	9.90484e-14	1.00402e-13	1.0257e-13	1.03115e-13	1.03005e-13	1.03434e-13	1.03228e-13	1.03267e-13	1.03726e-13	1.10744e-13	1.582e-13	2.01907e-13	1.74325e-13
1.30938e-14	5.16182e-14	8.36087e-14	6.26107e-14	4.85519e-14	4.19254e-14	3.85716e-14	3.7319e-14	3.77098e-14	4.19509e-14	5.7839e-14	6.5467e-14	5.4764e-14	5.00666e-14	4.76868e-14	4.66793e-14	4.63147e-14	4.60912e-14	4.77453e-14	6.27858e-14	8.86152e-14	8.10382e-14	7.38995e-14	6.99424e-14	6.83447e-14	6.72882e-14	6.72749e-14	7.06052e-14	9.46499e-14	1.56397e-13	1.42287e-13	1.19413e-13	1.08297e-13	1.04399e-13	1.01435e-13	1.00837e-13	1.00264e-13	1.00262e-13	1.00259e-13	1.01226e-13	1.02181e-13	1.02285e-13	1.02903e-13	1.02772e-13	1.02836e-13	1.0316e-13	1.09632e-13	1.54754e-13	1.97464e-13	1.71638e-13
1.30654e-14	5.13982e-14	8.32042e-14	6.23017e-14	4.83096e-14	4.17152e-14	3.83839e-14	3.71702e-14	3.76872e-14	4.24191e-14	6.0293e-14	6.87871e-14	5.67051e-14	5.13887e-14	4.8663e-14	4.75354e-14	4.70979e-14	4.67907e-14	4.8078e-14	6.08628e-14	8.35924e-14	7.76593e-14	7.16253e-14	6.82211e-14	6.68834e-14	6.59171e-14	6.5969e-14	6.94363e-14	9.46714e-14	1.60592e-13	1.4574e-13	1.2149e-13	1.09675e-13	1.05488e-13	1.0236e-13	1.0174e-13	1.01272e-13	1.01646e-13	1.01578e-13	1.01525e-13	1.02158e-13	1.02257e-13	1.02903e-13	1.02785e-13	1.02856e-13	1.03004e-13	1.08746e-13	1.50311e-13	1.90967e-13	1.6777e-13
1.30354e-14	5.11647e-14	8.27753e-14	6.19745e-14	4.80532e-14	4.14931e-14	3.81856e-14	3.70127e-14	3.76977e-14	4.29455e-14	6.28916e-14	7.22345e-14	5.87151e-14	5.27504e-14	4.96668e-14	4.84269e-14	4.79047e-14	4.74912e-14	4.84702e-14	5.89997e-14	7.87139e-14	7.44e-14	6.93634e-14	6.66013e-14	6.54763e-14	6.45991e-14	6.46931e-14	6.82814e-14	9.44621e-14	1.63614e-13	1.48467e-13	1.23109e-13	1.10723e-13	1.06282e-13	1.03025e-13	1.02394e-13	1.02083e-13	1.03166e-13	1.04261e-13	1.03463e-13	1.03048e-13	1.02917e-13	1.03429e-13	1.0326e-13	1.03312e-13	1.03261e-13	1.08139e-13	1.45136e-13	1.82789e-13	1.6269e-13
1.30038e-14	5.09178e-14	8.23222e-14	6.16294e-14	4.77832e-14	4.12595e-14	3.79771e-14	3.68465e-14	3.76716e-14	4.34856e-14	6.55141e-14	7.57802e-14	6.07779e-14	5.41446e-14	5.06817e-14	4.93297e-14	4.87565e-14	4.822e-14	4.89298e-14	5.73333e-14	7.41228e-14	7.14029e-14	6.7194e-14	6.50617e-14	6.41416e-14	6.33478e-14	6.34783e-14	6.70912e-14	9.39248e-14	1.65797e-13	1.50404e-13	1.24229e-13	1.11411e-13	1.06765e-13	1.03407e-13	1.02778e-13	1.02584e-13	1.04774e-13	1.08412e-13	1.0682e-13	1.04818e-13	1.04273e-13	1.04455e-13	1.04174e-13	1.04197e-13	1.03921e-13	1.07858e-13	1.39549e-13	1.73396e-13	1.568e-13
1.29706e-14	5.06577e-14	8.18453e-14	6.12669e-14	4.74999e-14	4.10146e-14	3.77588e-14	3.66708e-14	3.76411e-14	4.40368e-14	6.82003e-14	7.94077e-14	6.28832e-14	5.55558e-14	5.17266e-14	5.02467e-14	4.95955e-14	4.90044e-14	4.94565e-14	5.59263e-14	6.972e-14	6.85895e-14	6.51686e-14	6.35794e-14	6.28961e-14	6.21791e-14	6.23277e-14	6.59113e-14	9.30577e-14	1.66672e-13	1.51506e-13	1.24823e-13	1.11688e-13	1.06924e-13	1.03504e-13	1.02878e-13	1.02923e-13	1.06415e-13	1.13635e-13	1.11752e-13	1.07377e-13	1.06165e-13	1.05925e-13	1.05484e-13	1.05438e-13	1.04974e-13	1.07952e-13	1.33873e-13	1.63323e-13	1.50422e-13
1.29359e-14	5.03845e-14	8.13449e-14	6.08871e-14	4.72035e-14	4.07588e-14	3.75308e-14	3.64885e-14	3.76411e-14	4.4556e-14	7.09909e-14	8.3064e-14	6.50376e-14	5.69922e-14	5.27879e-14	5.11725e-14	5.04462e-14	4.97918e-14	5.00488e-14	5.47661e-14	6.59684e-14	6.59769e-14	6.33866e-14	6.22512e-14	6.1777e-14	6.11078e-14	6.12672e-14	6.47564e-14	9.18682e-14	1.6642e-13	1.51748e-13	1.24877e-13	1.11612e-13	1.06751e-13	1.03301e-13	1.02688e-13	1.03005e-13	1.07808e-13	1.19858e-13	1.17943e-13	1.10651e-13	1.08575e-13	1.07806e-13	1.07133e-13	1.07025e-13	1.06356e-13	1.08411e-13	1.28456e-13	1.53136e-13	1.43928e-13
[truncated: 107 more columns]

## Sheet: Fig. 2b
2.60314e-31	-4.43453e-31	-7.55608e-31	-1.11623e-30	1.59371e-30	-2.62077e-31	-2.6707e-31	-5.19977e-31	-4.52745e-31	3.60126e-31	7.40592e-31	-7.78029e-31	7.87114e-32	-6.62075e-31	4.23888e-32	-3.67448e-31	7.21552e-31	1.55497e-30	4.49918e-31	-3.46653e-30	-1.18962e-30	-3.2945e-30	-8.96948e-31	7.2888e-31	1.52049e-30	-6.36783e-31	-9.59784e-31	4.00159e-31	9.79328e-31	-1.28511e-31	2.38189e-32	9.31402e-31	-5.53532e-31	-1.07955e-30	-4.75086e-32	4.24482e-31	-6.66188e-31	4.49837e-32	1.18627e-30	-2.87526e-30	-1.41188e-30	-3.81866e-32	-2.21093e-30	-4.68574e-31	1.95453e-30	-1.64579e-30	5.65501e-32	2.251e-30	1.11531e-30	7.43309e-31
1.61836e-26	1.94228e-26	-6.96615e-26	-1.18079e-25	-1.47344e-25	-1.73593e-25	-2.21275e-25	-3.01411e-25	-4.89256e-25	-8.75715e-25	-8.74565e-25	1.34908e-26	8.46652e-25	8.77355e-25	9.28974e-25	9.87254e-25	1.08125e-24	1.22972e-24	1.52162e-24	1.90426e-24	9.94923e-25	3.21227e-25	2.36056e-25	2.19272e-25	1.6556e-25	4.64889e-26	-2.42897e-25	-6.66632e-25	-1.8289e-24	-8.27723e-25	1.50476e-24	1.80607e-24	1.92353e-24	1.96232e-24	2.07735e-24	2.26178e-24	2.72597e-24	3.55832e-24	3.70497e-24	1.32328e-24	7.19185e-25	6.19024e-25	5.6305e-25	4.23315e-25	2.03333e-25	-3.84704e-25	-1.46858e-24	-2.59593e-24	6.63587e-25	2.6258e-24
3.23537e-26	3.8802e-26	-1.3927e-25	-2.36091e-25	-2.94567e-25	-3.47003e-25	-4.42386e-25	-6.0231e-25	-9.50883e-25	-1.74989e-24	-1.81246e-24	1.91801e-25	1.65252e-24	1.75203e-24	1.85459e-24	1.97062e-24	2.15753e-24	2.4529e-24	3.0335e-24	3.79513e-24	1.98858e-24	6.49207e-25	4.80053e-25	4.46713e-25	3.40465e-25	1.04735e-25	-4.6986e-25	-1.33795e-24	-3.58749e-24	-1.63612e-24	2.99441e-24	3.59343e-24	3.82627e-24	3.90219e-24	4.12819e-24	4.49008e-24	5.40245e-24	7.03787e-24	7.33251e-24	2.65981e-24	1.47224e-24	1.27543e-24	1.1666e-24	9.07499e-25	4.64053e-25	-6.76149e-25	-2.80795e-24	-5.02135e-24	1.36152e-24	5.19638e-24
4.85087e-26	5.81458e-26	-2.08855e-25	-3.53985e-25	-4.41539e-25	-5.2005e-25	-6.63166e-25	-9.02164e-25	-1.42525e-24	-2.58544e-24	-2.85093e-24	3.74488e-25	2.46171e-24	2.6212e-24	2.77357e-24	2.94626e-24	3.22394e-24	3.66305e-24	4.52597e-24	5.65932e-24	2.97984e-24	9.90726e-25	7.39768e-25	6.90322e-25	5.3393e-25	1.86302e-25	-6.51592e-25	-1.94867e-24	-5.28551e-24	-2.41381e-24	4.44036e-24	5.34377e-24	5.66751e-24	5.7979e-24	6.12677e-24	6.65249e-24	7.98146e-24	1.03623e-23	1.08075e-23	4.02214e-24	2.2913e-24	2.00525e-24	1.84909e-24	1.47531e-24	8.37124e-25	-8.11707e-25	-3.86026e-24	-7.11373e-24	2.1065e-24	7.65674e-24
6.46376e-26	7.74382e-26	-2.78322e-25	-4.71731e-25	-5.88156e-25	-6.92588e-25	-8.83408e-25	-1.22488e-24	-1.86754e-24	-3.40795e-24	-3.90045e-24	5.28063e-25	3.26657e-24	3.48219e-24	3.68264e-24	3.91036e-24	4.27566e-24	4.85379e-24	5.98948e-24	7.48381e-24	3.96756e-24	1.35217e-24	1.02274e-24	9.57912e-25	7.54792e-25	3.02308e-25	-7.9591e-25	-2.54384e-24	-6.8707e-24	-3.13786e-24	5.8518e-24	7.05759e-24	7.46378e-24	7.62868e-24	8.0487e-24	8.71846e-24	1.0418e-23	1.346e-23	1.40591e-23	5.4192e-24	3.20596e-24	2.841e-24	2.64582e-24	2.16698e-24	1.37207e-24	-7.1506e-25	-4.57482e-24	-8.72577e-24	2.91491e-24	9.96615e-24
8.07314e-26	9.66513e-26	-3.47722e-25	-5.89241e-25	-7.3431e-25	-8.64413e-25	-1.10292e-24	-1.52721e-24	-2.31688e-24	-4.20412e-24	-4.90891e-24	7.0489e-25	4.06175e-24	4.33234e-24	4.57862e-24	4.85922e-24	5.30797e-24	6.01889e-24	7.41481e-24	9.25586e-24	4.9503e-24	1.73969e-24	1.33607e-24	1.25692e-24	1.01138e-24	4.63226e-25	-8.79457e-25	-3.06083e-24	-8.26317e-24	-3.77796e-24	7.17588e-24	8.68714e-24	9.1833e-24	9.3758e-24	9.87178e-24	1.06594e-23	1.26717e-23	1.62629e-23	1.70228e-23	6.86312e-24	4.24127e-24	3.81096e-24	3.58685e-24	3.02858e-24	2.11137e-24	-3.25928e-25	-4.83412e-24	-9.86601e-24	3.81677e-24	1.20871e-23
9.67822e-26	1.15723e-25	-4.16988e-25	-7.06498e-25	-8.79873e-25	-1.03539e-24	-1.32154e-24	-1.82699e-24	-2.77407e-24	-4.97708e-24	-5.91334e-24	8.38261e-25	4.83674e-24	5.16903e-24	5.45839e-24	5.78917e-24	6.31626e-24	7.15229e-24	8.793e-24	1.09633e-23	5.92695e-24	2.15908e-24	1.68644e-24	1.59416e-24	1.31543e-24	6.55918e-25	-8.18551e-25	-3.46682e-24	-9.48757e-24	-4.24361e-24	8.42546e-24	1.02318e-23	1.07596e-23	1.09785e-23	1.15752e-23	1.24547e-23	1.47074e-23	1.87211e-23	1.96422e-23	8.36088e-24	5.41743e-24	4.91092e-24	4.69611e-24	4.08237e-24	3.08767e-24	3.88199e-25	-4.6014e-24	-1.01813e-23	4.91687e-24	1.39852e-23
1.12772e-25	1.34674e-25	-4.8612e-25	-8.234e-25	-1.02476e-24	-1.20536e-24	-1.53906e-24	-2.12375e-24	-3.24186e-24	-5.7357e-24	-6.91307e-24	9.98415e-25	5.58001e-24	6.01972e-24	6.31899e-24	6.69673e-24	7.29612e-24	8.24828e-24	1.01155e-23	1.25944e-23	6.89609e-24	2.61569e-24	2.07997e-24	1.97592e-24	1.66712e-24	9.31597e-25	-7.33447e-25	-3.75803e-24	-1.05126e-23	-4.6887e-24	9.60507e-24	1.16795e-23	1.22776e-23	1.25046e-23	1.31422e-23	1.41055e-23	1.64952e-23	2.08203e-23	2.18705e-23	9.91092e-24	6.76291e-24	6.07525e-24	5.99001e-24	5.36264e-24	4.32332e-24	1.4868e-24	-3.74047e-24	-9.76975e-24	6.05809e-24	1.56666e-23
1.28712e-25	1.53512e-25	-5.55084e-25	-9.39955e-25	-1.16884e-24	-1.37413e-24	-1.75532e-24	-2.46186e-24	-3.73053e-24	-6.48145e-24	-7.90743e-24	1.1643e-24	6.33104e-24	6.82368e-24	7.1575e-24	7.59325e-24	8.24342e-24	9.30129e-24	1.13742e-23	1.41384e-23	7.85619e-24	3.10532e-24	2.54249e-24	2.39055e-24	2.07572e-24	1.16369e-24	-4.96621e-25	-3.93471e-24	-1.13372e-23	-5.0022e-24	1.07095e-23	1.30469e-23	1.3617e-23	1.39058e-23	1.45606e-23	1.55564e-23	1.80152e-23	2.25862e-23	2.3633e-23	1.15448e-23	8.25391e-24	7.55176e-24	7.47703e-24	6.9356e-24	5.82857e-24	2.95581e-24	-2.3039e-24	-8.50684e-24	7.33967e-24	1.69793e-23
1.44585e-25	1.72188e-25	-6.23835e-25	-1.05611e-24	-1.31202e-24	-1.54152e-24	-1.97011e-24	-2.75714e-24	-4.22147e-24	-7.21281e-24	-8.89174e-24	1.33332e-24	6.96222e-24	7.72755e-24	7.97121e-24	8.44911e-24	9.15415e-24	1.03131e-23	1.25489e-23	1.55911e-23	8.80948e-24	3.64862e-24	3.03965e-24	2.87652e-24	2.54653e-24	1.55208e-24	-1.50766e-25	-3.91909e-24	-1.18439e-23	-5.20337e-24	1.17289e-23	1.44243e-23	1.48959e-23	1.51744e-23	1.58219e-23	1.68155e-23	1.91216e-23	2.3809e-23	2.49829e-23	1.31918e-23	9.90585e-24	9.21674e-24	9.15724e-24	8.63975e-24	7.60178e-24	4.81277e-24	-2.59988e-25	-6.44232e-24	8.83188e-24	1.82329e-23
1.60387e-25	1.90683e-25	-6.92374e-25	-1.17176e-24	-1.45416e-24	-1.70741e-24	-2.18326e-24	-3.04814e-24	-4.66892e-24	-7.97113e-24	-9.82672e-24	1.50314e-24	7.60771e-24	8.55352e-24	8.75755e-24	9.27342e-24	1.00169e-23	1.12655e-23	1.36569e-23	1.69309e-23	9.74826e-24	4.24119e-24	3.63036e-24	3.42162e-24	3.08369e-24	2.04827e-24	2.49925e-25	-3.74609e-24	-1.20702e-23	-5.24289e-24	1.26551e-23	1.55311e-23	1.605e-23	1.6306e-23	1.68898e-23	1.78782e-23	2.01002e-23	2.45385e-23	2.58419e-23	1.48649e-23	1.17677e-23	1.10033e-23	1.10223e-23	1.05502e-23	9.62896e-24	7.04033e-24	2.33177e-24	-3.61746e-24	1.0426e-23	1.9289e-23
1.76107e-25	2.08987e-25	-7.60646e-25	-1.28692e-24	-1.59517e-24	-1.8716e-24	-2.39464e-24	-3.3599e-24	-5.15141e-24	-8.67558e-24	-1.07825e-23	1.67439e-24	8.28832e-24	9.30165e-24	9.51412e-24	1.00634e-23	1.08433e-23	1.21604e-23	1.46804e-23	1.81552e-23	1.06738e-23	4.88553e-24	4.2433e-24	4.02872e-24	3.6903e-24	2.6226e-24	8.16696e-25	-3.41273e-24	-1.20639e-23	-5.1519e-24	1.3491e-23	1.65129e-23	1.70111e-23	1.74181e-23	1.7835e-23	1.8745e-23	2.0751e-23	2.48105e-23	2.62056e-23	1.65952e-23	1.37189e-23	1.30218e-23	1.30559e-23	1.26483e-23	1.18832e-23	9.5828e-24	5.40756e-24	-1.41816e-25	1.21868e-23	2.02381e-23
1.9174e-25	2.27115e-25	-8.28667e-25	-1.40154e-24	-1.73492e-24	-2.03394e-24	-2.60404e-24	-3.64541e-24	-5.58808e-24	-9.40291e-24	-1.16861e-23	1.78536e-24	8.87983e-24	1.00205e-23	1.02387e-23	1.08165e-23	1.16231e-23	1.3001e-23	1.56043e-23	1.92641e-23	1.15924e-23	5.5722e-24	4.91708e-24	4.69968e-24	4.36831e-24	3.29305e-24	1.48684e-24	-2.87564e-24	-1.17788e-23	-4.88435e-24	1.42387e-23	1.73713e-23	1.79122e-23	1.82809e-23	1.86248e-23	1.94603e-23	2.11255e-23	2.46428e-23	2.61458e-23	1.83143e-23	1.57918e-23	1.51869e-23	1.52346e-23	1.49069e-23	1.43291e-23	1.23961e-23	8.89694e-24	3.95479e-24	1.41156e-23	2.11057e-23
2.07293e-25	2.45095e-25	-8.96364e-25	-1.51558e-24	-1.87333e-24	-2.19427e-24	-2.81128e-24	-3.92594e-24	-6.06088e-24	-1.0086e-23	-1.25708e-23	1.94976e-24	9.5085e-24	1.07082e-23	1.09292e-23	1.15304e-23	1.23535e-23	1.37694e-23	1.64428e-23	2.02366e-23	1.2487e-23	6.313e-24	5.65291e-24	5.44539e-24	5.12588e-24	4.06276e-24	2.24006e-24	-2.19942e-24	-1.12223e-23	-4.45644e-24	1.48998e-23	1.81108e-23	1.86936e-23	1.9012e-23	1.92083e-23	1.99357e-23	2.12412e-23	2.41136e-23	2.57138e-23	2.00833e-23	1.79617e-23	1.74705e-23	1.75286e-23	1.72922e-23	1.69314e-23	1.54373e-23	1.27005e-23	8.50717e-24	1.62085e-23	2.1945e-23
2.22756e-25	2.62847e-25	-9.63687e-25	-1.629e-24	-2.01025e-24	-2.35239e-24	-3.0162e-24	-4.20117e-24	-6.48383e-24	-1.07795e-23	-1.34744e-23	2.04412e-24	1.01121e-23	1.13628e-23	1.1584e-23	1.22031e-23	1.30321e-23	1.44697e-23	1.71833e-23	2.10814e-23	1.33629e-23	7.11774e-24	6.45108e-24	6.24957e-24	5.94834e-24	4.90891e-24	3.13417e-24	-1.34687e-24	-1.03687e-23	-3.86649e-24	1.54889e-23	1.8787e-23	1.93621e-23	1.96198e-23	1.97072e-23	2.02427e-23	2.11226e-23	2.31535e-23	2.48951e-23	2.17652e-23	2.01994e-23	1.98396e-23	1.9924e-23	1.97648e-23	1.96249e-23	1.85929e-23	1.67057e-23	1.33687e-23	1.84561e-23	2.28111e-23
2.3812e-25	2.80385e-25	-1.03059e-24	-1.74176e-24	-2.12366e-24	-2.50822e-24	-3.21866e-24	-4.46069e-24	-6.89754e-24	-1.14558e-23	-1.4319e-23	2.12702e-24	1.06894e-23	1.19825e-23	1.22013e-23	1.28326e-23	1.36526e-23	1.51114e-23	1.7821e-23	2.17541e-23	1.42182e-23	7.96022e-24	7.31084e-24	7.16581e-24	6.84105e-24	5.84127e-24	4.13293e-24	-2.93583e-25	-9.26144e-24	-3.1327e-24	1.60013e-23	1.93132e-23	1.9927e-23	2.01155e-23	2.00843e-23	2.04669e-23	2.08001e-23	2.18719e-23	2.37403e-23	2.33961e-23	2.24726e-23	2.22577e-23	2.23286e-23	2.22814e-23	2.23639e-23	2.18053e-23	2.07918e-23	1.83809e-23	2.08429e-23	2.37577e-23
2.5338e-25	2.97747e-25	-1.09709e-24	-1.85383e-24	-2.25549e-24	-2.66155e-24	-3.41849e-24	-4.72688e-24	-7.30147e-24	-1.20948e-23	-1.51411e-23	2.27248e-24	1.11568e-23	1.26481e-23	1.27799e-23	1.34175e-23	1.4224e-23	1.56688e-23	1.83533e-23	2.22518e-23	1.50508e-23	8.86891e-24	8.23056e-24	8.04657e-24	7.80126e-24	6.8726e-24	5.23454e-24	9.18802e-25	-7.87134e-24	-2.24102e-24	1.64517e-23	1.97482e-23	2.03995e-23	2.04509e-23	2.03573e-23	2.05075e-23	2.03088e-23	2.03271e-23	2.22963e-23	2.49553e-23	2.47467e-23	2.46859e-23	2.47334e-23	2.47969e-23	2.50924e-23	2.49946e-23	2.48352e-23	2.33808e-23	2.33477e-23	2.48774e-23
2.68548e-25	3.14966e-25	-1.1631e-24	-1.96522e-24	-2.38561e-24	-2.81225e-24	-3.61553e-24	-4.98751e-24	-7.73945e-24	-1.27328e-23	-1.59805e-23	2.33547e-24	1.16698e-23	1.32046e-23	1.33185e-23	1.40347e-23	1.47389e-23	1.61738e-23	1.8778e-23	2.2666e-23	1.58843e-23	9.82782e-24	9.18159e-24	9.03373e-24	8.82515e-24	7.96042e-24	6.42294e-24	2.25602e-24	-6.26471e-24	-1.17553e-24	1.68514e-23	2.01054e-23	2.07928e-23	2.0768e-23	2.05451e-23	2.04465e-23	1.96876e-23	1.8583e-23	2.06164e-23	2.64231e-23	2.69954e-23	2.70846e-23	2.70982e-23	2.72657e-23	2.77576e-23	2.80666e-23	2.87155e-23	2.82074e-23	2.59436e-23	2.60957e-23
2.83624e-25	3.31995e-25	-1.22856e-24	-2.07584e-24	-2.51398e-24	-2.96015e-24	-3.80959e-24	-5.24239e-24	-8.12514e-24	-1.33513e-23	-1.67557e-23	2.3855e-24	1.21531e-23	1.37229e-23	1.38747e-23	1.45327e-23	1.5191e-23	1.66007e-23	1.90833e-23	2.29375e-23	1.67056e-23	1.08113e-23	1.01933e-23	1.00746e-23	9.90778e-24	9.11869e-24	7.70914e-24	3.75229e-24	-4.43642e-24	1.69723e-26	1.72129e-23	2.03998e-23	2.11212e-23	2.1021e-23	2.08144e-23	2.03109e-23	1.90429e-23	1.67078e-23	1.87392e-23	2.7663e-23	2.9172e-23	2.94728e-23	2.9384e-23	2.9644e-23	3.02968e-23	3.09764e-23	3.23199e-23	3.26859e-23	2.85986e-23	2.75162e-23
2.98594e-25	3.48817e-25	-1.29341e-24	-2.18572e-24	-2.64048e-24	-3.10514e-24	-4.00053e-24	-5.46542e-24	-8.49958e-24	-1.39495e-23	-1.75059e-23	2.42216e-24	1.26059e-23	1.42714e-23	1.43444e-23	1.49827e-23	1.55914e-23	1.69301e-23	1.92808e-23	2.30628e-23	1.7522e-23	1.18482e-23	1.12679e-23	1.11319e-23	1.10433e-23	1.03399e-23	9.06575e-24	5.36801e-24	-2.41007e-24	1.37006e-24	1.75494e-23	2.06476e-23	2.13479e-23	2.12282e-23	2.075e-23	2.01288e-23	1.83112e-23	1.4771e-23	1.68097e-23	2.89e-23	3.12163e-23	3.1706e-23	3.16083e-23	3.1891e-23	3.26622e-23	3.36008e-23	3.56007e-23	3.67139e-23	3.12761e-23	2.91606e-23
3.13461e-25	3.65511e-25	-1.35768e-24	-2.29482e-24	-2.76511e-24	-3.24711e-24	-4.18821e-24	-5.70897e-24	-8.88589e-24	-1.45151e-23	-1.82708e-23	2.53158e-24	1.29334e-23	1.47224e-23	1.4687e-23	1.53842e-23	1.58874e-23	1.71855e-23	1.9381e-23	2.30489e-23	1.82543e-23	1.2933e-23	1.24026e-23	1.22616e-23	1.22328e-23	1.16154e-23	1.04953e-23	7.08588e-24	-2.12092e-25	2.8522e-24	1.78747e-23	2.08651e-23	2.15997e-23	2.14083e-23	2.08102e-23	1.99283e-23	1.75758e-23	1.28899e-23	1.47788e-23	3.00024e-23	3.31059e-23	3.38028e-23	3.36479e-23	3.39707e-23	3.48193e-23	3.59538e-23	3.83845e-23	4.00527e-23	3.39362e-23	3.10659e-23
[truncated: 107 more columns]

## Sheet: Fig. 2c
0.39998	0.13512		0.39998	0.07187		0.39998	0.000867333		0.39998	0.01287		0.39998	0.00124
1.19983	0.12583		1.19983	0.07487		1.19983	0.00221		1.19983	0.01558		1.19983	0.00126
2.00025	0.11682		2.00025	0.07815		2.00025	0.00544		2.00025	0.01856		2.00025	0.00127
2.8001	0.10811		2.8001	0.08169		2.8001	0.01057		2.8001	0.02176		2.8001	0.00128
3.59995	0.09968		3.59995	0.08551		3.59995	0.0176		3.59995	0.02514		3.59995	0.00128
4.3998	0.09157		4.3998	0.0896		4.3998	0.02651		4.3998	0.02864		4.3998	0.00128
5.20022	0.08377		5.20022	0.09396		5.20022	0.03729		5.20022	0.0322		5.20022	0.00128
6.00007	0.07628		6.00007	0.09859		6.00007	0.04992		6.00007	0.03574		6.00007	0.00127
6.79992	0.06913		6.79992	0.1035		6.79992	0.06436		6.79992	0.03918		6.79992	0.00125
7.59977	0.0623		7.59977	0.10869		7.59977	0.08058		7.59977	0.04246		7.59977	0.00123
8.40019	0.05583		8.40019	0.11415		8.40019	0.09853		8.40019	0.04549		8.40019	0.00119
9.20004	0.0497		9.20004	0.1199		9.20004	0.11815		9.20004	0.04818		9.20004	0.00116
9.99989	0.04393		9.99989	0.12592		9.99989	0.13939		9.99989	0.05046		9.99989	0.00111
10.7997	0.03854		10.7997	0.13222		10.7997	0.16218		10.7997	0.05225		10.7997	0.00106
11.6002	0.03352		11.6002	0.13881		11.6002	0.18644		11.6002	0.05349		11.6002	0.00101
12.4	0.02888		12.4	0.14567		12.4	0.21209		12.4	0.05411		12.4	0.00094479
13.1999	0.02464		13.1999	0.15282		13.1999	0.23905		13.1999	0.05408		13.1999	0.000880265
14.0003	0.0208		14.0003	0.16025		14.0003	0.2672		14.0003	0.05337		14.0003	0.000813917
14.8001	0.01738		14.8001	0.16796		14.8001	0.29644		14.8001	0.05195		14.8001	0.00074779
15.6	0.01437		15.6	0.17595		15.6	0.32667		15.6	0.04983		15.6	0.000684269
16.3998	0.01179		16.3998	0.18423		16.3998	0.35776		16.3998	0.04704		16.3998	0.000626069
17.2003	0.00964		17.2003	0.19279		17.2003	0.38959		17.2003	0.04362		17.2003	0.00057614
18.0001	0.00793		18.0001	0.20162		18.0001	0.42201		18.0001	0.03965		18.0001	0.000537593
18.7999	0.00667		18.7999	0.21074		18.7999	0.4549		18.7999	0.03521		18.7999	0.000513563
19.5998	0.00584		19.5998	0.22015		19.5998	0.4881		19.5998	0.03042		19.5998	0.00050706
20.4002	0.00546		20.4002	0.22982		20.4002	0.52147		20.4002	0.02543		20.4002	0.000520795
21.2001	0.00552		21.2001	0.23978		21.2001	0.55486		21.2001	0.02039		21.2001	0.000556952
21.9999	0.00602		21.9999	0.25002		21.9999	0.58809		21.9999	0.01548		21.9999	0.00061699
22.7998	0.00695		22.7998	0.26053		22.7998	0.62102		22.7998	0.01091		22.7998	0.000701378
23.6002	0.00831		23.6002	0.27132		23.6002	0.65348		23.6002	0.00687		23.6002	0.000809375
24.4	0.01008		24.4	0.28238		24.4	0.68531		24.4	0.0036		24.4	0.000938799
25.1999	0.01225		25.1999	0.29371		25.1999	0.71636		25.1999	0.00132		25.1999	0.00109
25.9997	0.01482		25.9997	0.3053		25.9997	0.74645		25.9997	0.000231051		25.9997	0.00124
26.8002	0.01776		26.8002	0.31716		26.8002	0.77545		26.8002	0.000556481		26.8002	0.00141
27.6	0.02106		27.6	0.32928		27.6	0.8032		27.6	0.00249		27.6	0.00157
28.3999	0.0247		28.3999	0.34165		28.3999	0.82956		28.3999	0.00619		28.3999	0.00171
29.2003	0.02867		29.2003	0.35428		29.2003	0.85439		29.2003	0.0118		29.2003	0.00183
30.0001	0.03296		30.0001	0.36715		30.0001	0.87759		30.0001	0.01943		30.0001	0.00192
30.8	0.03754		30.8	0.38026		30.8	0.89903		30.8	0.02912		30.8	0.00195
31.5998	0.04242		31.5998	0.3936		31.5998	0.91861		31.5998	0.04088		31.5998	0.00194
32.4002	0.04758		32.4002	0.40717		32.4002	0.93623		32.4002	0.05467		32.4002	0.00186
33.2001	0.05301		33.2001	0.42096		33.2001	0.95183		33.2001	0.07037		33.2001	0.00173
33.9999	0.05872		33.9999	0.43494		33.9999	0.96534		33.9999	0.08782		33.9999	0.00154
34.7998	0.0647		34.7998	0.44913		34.7998	0.9767		34.7998	0.10678		34.7998	0.00133
35.6002	0.07096		35.6002	0.46349		35.6002	0.98586		35.6002	0.12696		35.6002	0.00109
36.4001	0.0775		36.4001	0.47803		36.4001	0.9928		36.4001	0.14801		36.4001	0.000876009
37.1999	0.08433		37.1999	0.49273		37.1999	0.99748		37.1999	0.16954		37.1999	0.000703219
37.9998	0.09147		37.9998	0.50757		37.9998	0.99988		37.9998	0.1911		37.9998	0.000607704
38.8002	0.09892		38.8002	0.52253		38.8002	1		38.8002	0.21221		38.8002	0.000617377
39.6	0.10668		39.6	0.53761		39.6	0.99783		39.6	0.23237		39.6	0.000750948
40.3999	0.11478		40.3999	0.55277		40.3999	0.99337		40.3999	0.25108		40.3999	0.00101
41.1997	0.12321		41.1997	0.56801		41.1997	0.98665		41.1997	0.26783		41.1997	0.00139
42.0002	0.13198		42.0002	0.5833		42.0002	0.97766		42.0002	0.28213		42.0002	0.00185
42.8	0.14108		42.8	0.59862		42.8	0.96643		42.8	0.29354		42.8	0.00233
43.5999	0.1505		43.5999	0.61395		43.5999	0.95301		43.5999	0.30167		43.5999	0.00277
44.4003	0.16023		44.4003	0.62927		44.4003	0.93742		44.4003	0.30618		44.4003	0.0031
45.2001	0.17026		45.2001	0.64455		45.2001	0.91975		45.2001	0.30685		45.2001	0.00326
46	0.18056		46	0.65977		46	0.90005		46	0.30352		46	0.00319
46.7998	0.1911		46.7998	0.67489		46.7998	0.87844		46.7998	0.29617		46.7998	0.00288
47.6003	0.20188		47.6003	0.68991		47.6003	0.85502		47.6003	0.28488		47.6003	0.00238
48.4001	0.21284		48.4001	0.7048		48.4001	0.82992		48.4001	0.26985		48.4001	0.00177
49.1999	0.22399		49.1999	0.71952		49.1999	0.80333		49.1999	0.25144		49.1999	0.00115
49.9998	0.23528		49.9998	0.73407		49.9998	0.77541		49.9998	0.23009		49.9998	0.000678553
50.8002	0.24671		50.8002	0.7484		50.8002	0.74638		50.8002	0.20639		50.8002	0.000484383
51.6001	0.25826		51.6001	0.76252		51.6001	0.71647		51.6001	0.18101		51.6001	0.000670172
52.3999	0.26994		52.3999	0.77639		52.3999	0.68592		52.3999	0.15473		52.3999	0.00127
53.1998	0.28174		53.1998	0.79001		53.1998	0.65499		53.1998	0.12837		53.1998	0.00224
54.0002	0.29367		54.0002	0.80335		54.0002	0.62394		54.0002	0.10281		54.0002	0.00342
54.8	0.30574		54.8	0.81641		54.8	0.59303		54.8	0.07894		54.8	0.00461
55.5999	0.31797		55.5999	0.82916		55.5999	0.56255		55.5999	0.05763		55.5999	0.00554
56.3997	0.33036		56.3997	0.8416		56.3997	0.53274		56.3997	0.03968		56.3997	0.00598
57.2002	0.34294		57.2002	0.85372		57.2002	0.50386		57.2002	0.02584		57.2002	0.00579
58	0.35571		58	0.8655		58	0.47613		58	0.01672		58	0.00494
58.7998	0.36868		58.7998	0.87694		58.7998	0.44978		58.7998	0.01281		58.7998	0.00361
59.6003	0.38184		59.6003	0.888		59.6003	0.42502		59.6003	0.01446		59.6003	0.00211
60.4001	0.39519		60.4001	0.89869		60.4001	0.40201		60.4001	0.02182		60.4001	0.000874126
61.2	0.40869		61.2	0.90897		61.2	0.38094		61.2	0.03489		61.2	0.000349237
61.9998	0.42233		61.9998	0.91882		61.9998	0.36195		61.9998	0.05349		61.9998	0.000864386
62.8002	0.43608		62.8002	0.92822		62.8002	0.34519		62.8002	0.07729		62.8002	0.00253
63.6001	0.4499		63.6001	0.93714		63.6001	0.33077		63.6001	0.1058		63.6001	0.00514
64.3999	0.46375		64.3999	0.94555		64.3999	0.31881		64.3999	0.13843		64.3999	0.00819
65.1998	0.47761		65.1998	0.95342		65.1998	0.3094		65.1998	0.17448		65.1998	0.01098
66.0002	0.49144		66.0002	0.96073		66.0002	0.30264		66.0002	0.21321		66.0002	0.01271
66.8001	0.50523		66.8001	0.96745		66.8001	0.29858		66.8001	0.25386		66.8001	0.01281
67.5999	0.51897		67.5999	0.97356		67.5999	0.29727		67.5999	0.29566		67.5999	0.01107
68.3998	0.53264		68.3998	0.97903		68.3998	0.29873		68.3998	0.33792		68.3998	0.00784
69.2002	0.54626		69.2002	0.98388		69.2002	0.30295		69.2002	0.37999		69.2002	0.00407
70	0.55983		70	0.98807		70	0.30991		70	0.42136		70	0.00108
70.7999	0.57337		70.7999	0.99163		70.7999	0.31952		70.7999	0.46161		70.7999	0.000313055
71.5997	0.5869		71.5997	0.99454		71.5997	0.33169		71.5997	0.50045		71.5997	0.00286
72.4001	0.60043		72.4001	0.99682		72.4001	0.34627		72.4001	0.53773		72.4001	0.00905
73.2	0.61397		73.2	0.99849		73.2	0.3631		73.2	0.57341		73.2	0.01811
73.9998	0.62752		73.9998	0.99954		73.9998	0.38198		73.9998	0.60757		73.9998	0.02819
74.8003	0.64107		74.8003	1		74.8003	0.40269		74.8003	0.64037		74.8003	0.03665
75.6001	0.6546		75.6001	0.99987		75.6001	0.42498		75.6001	0.67203		75.6001	0.04072
76.4	0.66809		76.4	0.99915		76.4	0.44859		76.4	0.70278		76.4	0.03844
77.1998	0.6815		77.1998	0.99785		77.1998	0.47326		77.1998	0.73287		77.1998	0.0296
78.0002	0.69479		78.0002	0.99596		78.0002	0.4987		78.0002	0.76248		78.0002	0.01652
78.8001	0.70792		78.8001	0.99348		78.8001	0.52464		78.8001	0.79172		78.8001	0.0043
79.5999	0.72084		79.5999	0.9904		79.5999	0.5508		79.5999	0.8206		79.5999	0.000437043
80.3998	0.73354		80.3998	0.9867		80.3998	0.5769		80.3998	0.849		80.3998	0.01372
81.2002	0.74598		81.2002	0.98239		81.2002	0.60266		81.2002	0.87665		81.2002	0.05252
82.0001	0.75814		82.0001	0.97745		82.0001	0.6278		82.0001	0.90314		82.0001	0.12278
82.7999	0.77002		82.7999	0.97188		82.7999	0.65206		82.7999	0.92791		82.7999	0.22616
83.5998	0.78163		83.5998	0.96569		83.5998	0.67514		83.5998	0.95029		83.5998	0.35874
84.4002	0.79299		84.4002	0.95888		84.4002	0.69679		84.4002	0.96952		84.4002	0.51073
85.2	0.8041		85.2	0.95146		85.2	0.71674		85.2	0.98476		85.2	0.66734
85.9999	0.815		85.9999	0.94347		85.9999	0.73473		85.9999	0.99519		85.9999	0.8108
86.7997	0.8257		86.7997	0.93493		86.7997	0.75053		86.7997	1		86.7997	0.92314
87.6001	0.83622		87.6001	0.92586		87.6001	0.7639		87.6001	0.99849		87.6001	0.98934
88.4	0.84655		88.4	0.9163		88.4	0.77467		88.4	0.99009		88.4	1
89.1998	0.85669		89.1998	0.90628		89.1998	0.78264		89.1998	0.97441		89.1998	0.95322
90.0003	0.86664		90.0003	0.89583		90.0003	0.78771		90.0003	0.95129		90.0003	0.85501
90	0.86664		90	0.89583		90	0.78771		90	0.95129		90	0.85501
90.8	0.87635		90.8	0.88498		90.8	0.78975		90.8	0.92082		90.8	0.71829
91.6	0.88582		91.6	0.87375		91.6	0.78873		91.6	0.88333		91.6	0.56058
92.4	0.89498		92.4	0.86216		92.4	0.78463		92.4	0.83942		92.4	0.40095
93.2	0.9038		93.2	0.85023		93.2	0.77747		93.2	0.78994		93.2	0.25677
94	0.91226		94	0.83796		94	0.76731		94	0.73595		94	0.14097
94.8	0.92031		94.8	0.82537		94.8	0.75424		94.8	0.67867		94.8	0.06034
95.6	0.92793		95.6	0.81247		95.6	0.73838		95.6	0.61944		95.6	0.01519
96.4	0.93511		96.4	0.79927		96.4	0.71989		96.4	0.55969		96.4	0.000190766
97.2	0.94185		97.2	0.78578		97.2	0.69892		97.2	0.50082		97.2	0.0063
98	0.94814		98	0.77201		98	0.67566		98	0.44418		98	0.02309
98.8	0.95401		98.8	0.75798		98.8	0.65031		98.8	0.391		98.8	0.04105
99.6	0.95948		99.6	0.74372		99.6	0.62309		99.6	0.34234		99.6	0.05331
100.4	0.96457		100.4	0.72925		100.4	0.59422		100.4	0.29907		100.4	0.05647
101.2	0.9693		101.2	0.7146		101.2	0.56393		101.2	0.26178		101.2	0.0506
102	0.9737		102	0.6998		102	0.53249		102	0.23083		102	0.03839
102.8	0.97779		102.8	0.68488		102.8	0.50016		102.8	0.2063		102.8	0.02384
103.6	0.98155		103.6	0.66987		103.6	0.46722		103.6	0.18801		103.6	0.01094
104.4	0.98503		104.4	0.65481		104.4	0.43396		104.4	0.17554		104.4	0.0026
105.2	0.98818		105.2	0.63971		105.2	0.40069		105.2	0.16826		105.2	6.09198e-06
106	0.99102		106	0.62461		106	0.3677		106	0.16536		106	0.0026
106.8	0.99351		106.8	0.60952		106.8	0.3353		106.8	0.16591		106.8	0.0085
107.6	0.99564		107.6	0.59446		107.6	0.30381		107.6	0.1689		107.6	0.01526
108.4	0.99737		108.4	0.57945		108.4	0.27349		108.4	0.1733		108.4	0.02055
109.2	0.9987		109.2	0.56449		109.2	0.24464		109.2	0.17808		109.2	0.02285
110	0.99958		110	0.54959		110	0.2175		110	0.18231		110	0.02167
110.8	1		110.8	0.53477		110.8	0.1923		110.8	0.18516		110.8	0.0176
111.6	0.99995		111.6	0.52003		111.6	0.16926		111.6	0.18597		111.6	0.01193
112.4	0.99941		112.4	0.50538		112.4	0.14853		112.4	0.18424		112.4	0.00628
113.2	0.99838		113.2	0.49084		113.2	0.13027		113.2	0.17968		113.2	0.00205
114	0.99685		114	0.47641		114	0.11459		114	0.17219		114	0.000117863
114.8	0.99485		114.8	0.46211		114.8	0.10159		114.8	0.16187		114.8	0.000658835
115.6	0.99239		115.6	0.44795		115.6	0.09133		115.6	0.14901		115.6	0.00318
116.4	0.98947		116.4	0.43395		116.4	0.08386		116.4	0.13404		116.4	0.00673
117.2	0.98613		117.2	0.42013		117.2	0.07919		117.2	0.11752		117.2	0.0102
118	0.98239		118	0.4065		118	0.07733		118	0.1001		118	0.01264
118.8	0.97826		118.8	0.39307		118.8	0.07826		118.8	0.0825		118.8	0.01345
119.6	0.97379		119.6	0.37985		119.6	0.08195		119.6	0.06543		119.6	0.01252
120.4	0.969		120.4	0.36687		120.4	0.08834		120.4	0.04959		120.4	0.01017
121.2	0.9639		121.2	0.35412		121.2	0.09736		121.2	0.03561		121.2	0.00706
122	0.95853		122	0.34162		122	0.10891		122	0.02405		122	0.00393
122.8	0.95289		122.8	0.32937		122.8	0.12288		122.8	0.01534		122.8	0.00151
123.6	0.94699		123.6	0.31736		123.6	0.13912		123.6	0.00981		123.6	0.000237263
124.4	0.94084		124.4	0.3056		124.4	0.15748		124.4	0.00763		124.4	0.000285232
125.2	0.93443		125.2	0.2941		125.2	0.17775		125.2	0.00886		125.2	0.0015
126	0.92777		126	0.28284		126	0.19975		126	0.01341		126	0.00348
126.8	0.92083		126.8	0.27183		126.8	0.22326		126.8	0.02106		126.8	0.0057
127.6	0.9136		127.6	0.26106		127.6	0.24804		127.6	0.0315		127.6	0.00765
128.4	0.90605		128.4	0.25053		128.4	0.27384		128.4	0.04432		128.4	0.00891
129.2	0.89816		129.2	0.24025		129.2	0.30043		129.2	0.05903		129.2	0.00926
130	0.88992		130	0.23022		130	0.32756		130	0.07511		130	0.00867
130.8	0.88129		130.8	0.22042		130.8	0.35498		130.8	0.09199		130.8	0.00731
131.6	0.87227		131.6	0.21088		131.6	0.38246		131.6	0.1091		131.6	0.0055
132.4	0.86284		132.4	0.20158		132.4	0.40979		132.4	0.12591		132.4	0.00358
133.2	0.85298		133.2	0.19254		133.2	0.43674		133.2	0.1419		133.2	0.00191
134	0.84272		134	0.18376		134	0.46312		134	0.15659		134	0.000740989
134.8	0.83204		134.8	0.17524		134.8	0.48875		134.8	0.1696		134.8	0.000228658
135.6	0.82097		135.6	0.16697		135.6	0.51347		135.6	0.18059		135.6	0.000388137
136.4	0.80952		136.4	0.15897		136.4	0.53713		136.4	0.18931		136.4	0.00112
137.2	0.79775		137.2	0.15124		137.2	0.55958		137.2	0.1956		137.2	0.00225
138	0.78566		138	0.14376		138	0.58072		138	0.19937		138	0.00354
138.8	0.77331		138.8	0.13655		138.8	0.60041		138.8	0.20062		138.8	0.00477
139.6	0.76074		139.6	0.1296		139.6	0.61858		139.6	0.19941		139.6	0.00575
140.4	0.74799		140.4	0.1229		140.4	0.63511		140.4	0.19588		140.4	0.00635
141.2	0.73512		141.2	0.11645		141.2	0.64994		141.2	0.19022		141.2	0.00651
142	0.72214		142	0.11025		142	0.66299		142	0.18267		142	0.00623
142.8	0.70912		142.8	0.10429		142.8	0.67419		142.8	0.17349		142.8	0.0056
143.6	0.69608		143.6	0.09856		143.6	0.68348		143.6	0.16298		143.6	0.00471
144.4	0.68306		144.4	0.09306		144.4	0.69082		144.4	0.15144		144.4	0.00369
145.2	0.67007		145.2	0.08779		145.2	0.69617		145.2	0.13919		145.2	0.00268
146	0.65714		146	0.08274		146	0.69949		146	0.12652		146	0.00177
146.8	0.64427		146.8	0.0779		146.8	0.70078		146.8	0.11371		146.8	0.00106
147.6	0.63147		147.6	0.07327		147.6	0.70002		147.6	0.10102		147.6	0.000588592
148.4	0.61875		148.4	0.06885		148.4	0.69722		148.4	0.08869		148.4	0.000366769
149.2	0.60609		149.2	0.06463		149.2	0.6924		149.2	0.07691		149.2	0.000380076
150	0.5935		150	0.06061		150	0.68559		150	0.06585		150	0.000589228
150.8	0.58096		150.8	0.05679		150.8	0.67684		150.8	0.05562		150.8	0.00094071
151.6	0.56846		151.6	0.05316		151.6	0.66621		151.6	0.04633		151.6	0.00138
152.4	0.55598		152.4	0.04974		152.4	0.65376		152.4	0.03804		152.4	0.00184
153.2	0.54352		153.2	0.04651		153.2	0.63958		153.2	0.03075		153.2	0.00227
154	0.53106		154	0.04348		154	0.62376		154	0.02448		154	0.00264
154.8	0.51858		154.8	0.04064		154.8	0.60641		154.8	0.01919		154.8	0.00292
155.6	0.50609		155.6	0.038		155.6	0.58763		155.6	0.01484		155.6	0.0031
156.4	0.49356		156.4	0.03556		156.4	0.56756		156.4	0.01134		156.4	0.00317
157.2	0.481		157.2	0.03331		157.2	0.54631		157.2	0.00862		157.2	0.00315
158	0.4684		158	0.03127		158	0.52402		158	0.00659		158	0.00304
158.8	0.45575		158.8	0.02942		158.8	0.50083		158.8	0.00515		158.8	0.00287
159.6	0.44307		159.6	0.02777		159.6	0.47688		159.6	0.0042		159.6	0.00265
160.4	0.43036		160.4	0.02633		160.4	0.4523		160.4	0.00365		160.4	0.00241
161.2	0.41761		161.2	0.02508		161.2	0.42725		161.2	0.0034		161.2	0.00216
162	0.40485		162	0.02404		162	0.40186		162	0.00337		162	0.00191
162.8	0.39208		162.8	0.0232		162.8	0.37628		162.8	0.00347		162.8	0.00168
163.6	0.37931		163.6	0.02256		163.6	0.35064		163.6	0.00365		163.6	0.00148
164.4	0.36656		164.4	0.02213		164.4	0.32509		164.4	0.00385		164.4	0.0013
165.2	0.35384		165.2	0.0219		165.2	0.29975		165.2	0.00402		165.2	0.00115
166	0.34116		166	0.02188		166	0.27476		166	0.00414		166	0.00103
166.8	0.32855		166.8	0.02207		166.8	0.25025		166.8	0.00417		166.8	0.000930298
167.6	0.31601		167.6	0.02246		167.6	0.22632		167.6	0.00412		167.6	0.000853627
168.4	0.30356		168.4	0.02307		168.4	0.20311		168.4	0.00398		168.4	0.000794023
169.2	0.29121		169.2	0.02388		169.2	0.18073		169.2	0.00376		169.2	0.000747543
170	0.27899		170	0.02491		170	0.15927		170	0.00349		170	0.000710582
170.8	0.26691		170.8	0.02614		170.8	0.13884		170.8	0.00318		170.8	0.000680074
171.6	0.25497		171.6	0.0276		171.6	0.11953		171.6	0.00287		171.6	0.000653595
172.4	0.2432		172.4	0.02926		172.4	0.10143		172.4	0.00259		172.4	0.000629395
173.2	0.2316		173.2	0.03115		173.2	0.08463		173.2	0.00238		173.2	0.000606345
174	0.22019		174	0.03325		174	0.06919		174	0.00228		174	0.000583876
174.8	0.20898		174.8	0.03557		174.8	0.05519		174.8	0.00231		174.8	0.000561858
175.6	0.19799		175.6	0.03812		175.6	0.0427		175.6	0.00252		175.6	0.000540496
176.4	0.18722		176.4	0.04088		176.4	0.03176		176.4	0.00294		176.4	0.000520221
177.2	0.17667		177.2	0.04387		177.2	0.02244		177.2	0.00358		177.2	0.00050159
178	0.16637		178	0.04709		178	0.01476		178	0.00447		178	0.000485198
178.8	0.15632		178.8	0.05054		178.8	0.00878		178.8	0.00563		178.8	0.000471648
179.6	0.14653		179.6	0.05421		179.6	0.00452		179.6	0.00705		179.6	0.000461494
180.4	0.137		180.4	0.05812		180.4	0.00201		180.4	0.00874		180.4	0.00045527
181.2	0.12775		181.2	0.06225		181.2	0.00126		181.2	0.01068		181.2	0.000453502
182	0.11878		182	0.06662		182	0.00229		182	0.01287		182	0.000456769
182.8	0.1101		182.8	0.07123		182.8	0.0051		182.8	0.01526		182.8	0.000465789
183.6	0.10171		183.6	0.07607		183.6	0.00969		183.6	0.01784		183.6	0.000481514
184.4	0.09363		184.4	0.08114		184.4	0.01605		184.4	0.02054		184.4	0.00050525
185.2	0.08586		185.2	0.08645		185.2	0.02417		185.2	0.02334		185.2	0.00053877
186	0.07841		186	0.092		186	0.03401		186	0.02616		186	0.000584448
186.8	0.07128		186.8	0.09778		186.8	0.04556		186.8	0.02896		186.8	0.00064536
187.6	0.06449		187.6	0.1038		187.6	0.05878		187.6	0.03167		187.6	0.000725346
188.4	0.05804		188.4	0.11005		188.4	0.07362		188.4	0.03422		188.4	0.000829039
189.2	0.05194		189.2	0.11654		189.2	0.09003		189.2	0.03654		189.2	0.000961817
190	0.04619		190	0.12326		190	0.10796		190	0.03858		190	0.00113
190.8	0.04082		190.8	0.13022		190.8	0.12735		190.8	0.04027		190.8	0.00134
191.6	0.03581		191.6	0.13741		191.6	0.14812		191.6	0.04155		191.6	0.0016
192.4	0.0312		192.4	0.14484		192.4	0.17019		192.4	0.04238		192.4	0.00191
193.2	0.02697		193.2	0.15249		193.2	0.19348		193.2	0.0427		193.2	0.00227
194	0.02314		194	0.16038		194	0.2179		194	0.04249		194	0.0027
194.8	0.01973		194.8	0.16849		194.8	0.24335		194.8	0.04174		194.8	0.00319
195.6	0.01673		195.6	0.17684		195.6	0.26972		195.6	0.04043		195.6	0.00373
196.4	0.01415		196.4	0.18542		196.4	0.29691		196.4	0.03857		196.4	0.00432
197.2	0.01201		197.2	0.19422		197.2	0.32478		197.2	0.0362		197.2	0.00493
198	0.0103		198	0.20326		198	0.35322		198	0.03337		198	0.00556
198.8	0.00902		198.8	0.21253		198.8	0.3821		198.8	0.03012		198.8	0.00616
199.6	0.00819		199.6	0.22204		199.6	0.41128		199.6	0.02656		199.6	0.00671
200.4	0.0078		200.4	0.23178		200.4	0.44062		200.4	0.02277		200.4	0.00717
201.2	0.00785		201.2	0.24176		201.2	0.46998		201.2	0.01888		201.2	0.0075
202	0.00834		202	0.25199		202	0.49921		202	0.01501		202	0.00766
202.8	0.00926		202.8	0.26247		202.8	0.52815		202.8	0.01131		202.8	0.00762
203.6	0.0106		203.6	0.2732		203.6	0.55666		203.6	0.00794		203.6	0.00736
204.4	0.01235		204.4	0.28419		204.4	0.58459		204.4	0.00506		204.4	0.00686
205.2	0.0145		205.2	0.29544		205.2	0.61178		205.2	0.00283		205.2	0.00613
206	0.01704		206	0.30697		206	0.63809		206	0.00142		206	0.0052
206.8	0.01996		206.8	0.31877		206.8	0.66338		206.8	0.000973325		206.8	0.00414
207.6	0.02323		207.6	0.33085		207.6	0.6875		207.6	0.00164		207.6	0.00301
208.4	0.02685		208.4	0.34321		208.4	0.71032		208.4	0.00354		208.4	0.00193
209.2	0.03079		209.2	0.35586		209.2	0.73172		209.2	0.00678		209.2	0.000995447
210	0.03505		210	0.36879		210	0.75159		210	0.01143		210	0.000334457
210.8	0.0396		210.8	0.38201		210.8	0.76982		210.8	0.01753		210.8	5.31563e-05
211.6	0.04444		211.6	0.3955		211.6	0.78631		211.6	0.02508		211.6	0.000235545
212.4	0.04956		212.4	0.40927		212.4	0.80098		212.4	0.03404		212.4	0.000925974
213.2	0.05496		213.2	0.4233		213.2	0.81377		213.2	0.04433		213.2	0.00212
214	0.06063		214	0.43758		214	0.82461		214	0.05582		214	0.00373
214.8	0.06656		214.8	0.45209		214.8	0.83344		214.8	0.06834		214.8	0.00565
215.6	0.07278		215.6	0.46682		215.6	0.84025		215.6	0.08167		215.6	0.00767
216.4	0.07927		216.4	0.48174		216.4	0.84499		216.4	0.09557		216.4	0.00956
217.2	0.08606		217.2	0.49683		217.2	0.84766		217.2	0.10975		217.2	0.01108
218	0.09314		218	0.51206		218	0.84824		218	0.12388		218	0.012
218.8	0.10053		218.8	0.52741		218.8	0.84672		218.8	0.13765		218.8	0.01216
219.6	0.10824		219.6	0.54285		219.6	0.84313		219.6	0.15069		219.6	0.01148
220.4	0.11628		220.4	0.55834		220.4	0.83746		220.4	0.16267		220.4	0.01001
221.2	0.12465		221.2	0.57386		221.2	0.82974		221.2	0.17325		221.2	0.00792
222	0.13335		222	0.58938		222	0.82		222	0.18211		222	0.0055
222.8	0.14237		222.8	0.60487		222.8	0.80827		222.8	0.18897		222.8	0.00313
223.6	0.15172		223.6	0.6203		223.6	0.79458		223.6	0.19361		223.6	0.00123
224.4	0.16138		224.4	0.63566		224.4	0.779		224.4	0.19582		224.4	0.000165105
225.2	0.17133		225.2	0.65091		225.2	0.76159		225.2	0.19551		225.2	0.000214676
226	0.18155		226	0.66605		226	0.74243		226	0.19261		226	0.00147
226.8	0.19202		226.8	0.68105		226.8	0.72162		226.8	0.18717		226.8	0.00381
227.6	0.2027		227.6	0.6959		227.6	0.69928		227.6	0.1793		227.6	0.00691
228.4	0.21359		228.4	0.71059		228.4	0.67555		228.4	0.1692		228.4	0.01024
229.2	0.22464		229.2	0.7251		229.2	0.65058		229.2	0.15715		229.2	0.01318
230	0.23585		230	0.73942		230	0.62456		230	0.14349		230	0.01515
230.8	0.24719		230.8	0.75355		230.8	0.59768		230.8	0.12865		230.8	0.0157
231.6	0.25866		231.6	0.76746		231.6	0.57015		231.6	0.1131		231.6	0.01464
232.4	0.27024		232.4	0.78115		232.4	0.54222		232.4	0.09736		232.4	0.01211
233.2	0.28195		233.2	0.79461		233.2	0.51413		233.2	0.08197		233.2	0.0086
234	0.29379		234	0.80781		234	0.48612		234	0.06746		234	0.00486
234.8	0.30577		234.8	0.82074		234.8	0.45845		234.8	0.05435		234.8	0.00177
235.6	0.3179		235.6	0.83338		235.6	0.43137		235.6	0.04312		235.6	0.000143855
236.4	0.3302		236.4	0.84572		236.4	0.40511		236.4	0.03419		236.4	0.000513353
237.2	0.34268		237.2	0.85772		237.2	0.37992		237.2	0.02789		237.2	0.00299
238	0.35536		238	0.86937		238	0.356		238	0.02446		238	0.00717
238.8	0.36823		238.8	0.88064		238.8	0.33357		238.8	0.02403		238.8	0.0122
239.6	0.38129		239.6	0.89151		239.6	0.31281		239.6	0.02661		239.6	0.01692
240.4	0.39454		240.4	0.90194		240.4	0.29388		240.4	0.03209		240.4	0.02016
241.2	0.40795		241.2	0.91193		241.2	0.27695		241.2	0.04025		241.2	0.02101
242	0.42149		242	0.92144		242	0.26214		242	0.05077		242	0.01913
242.8	0.43514		242.8	0.93045		242.8	0.24959		242.8	0.06324		242.8	0.0149
243.6	0.44886		243.6	0.93895		243.6	0.2394		243.6	0.07719		243.6	0.00936
244.4	0.46262		244.4	0.94691		244.4	0.23167		244.4	0.0921		244.4	0.00406
245.2	0.47638		245.2	0.95433		245.2	0.22648		245.2	0.10749		245.2	0.000630381
246	0.49012		246	0.96119		246	0.2239		246	0.12285		246	0.000341913
246.8	0.50381		246.8	0.96747		246.8	0.22399		246.8	0.13777		246.8	0.00372
247.6	0.51745		247.6	0.97319		247.6	0.22677		247.6	0.15192		247.6	0.01026
248.4	0.53103		248.4	0.97832		248.4	0.23225		248.4	0.16507		248.4	0.01852
249.2	0.54456		249.2	0.98288		249.2	0.24041		249.2	0.17712		249.2	0.02635
250	0.55804		250	0.98687		250	0.25119		250	0.18812		250	0.03151
250.8	0.5715		250.8	0.99029		250.8	0.26452		250.8	0.19828		250.8	0.03234
251.6	0.58494		251.6	0.99316		251.6	0.28028		251.6	0.20792		251.6	0.0283
252.4	0.59838		252.4	0.99547		252.4	0.29832		252.4	0.21753		252.4	0.02036
253.2	0.61184		253.2	0.99723		253.2	0.31847		253.2	0.22766		253.2	0.01086
254	0.6253		254	0.99845		254	0.34053		254	0.23898		254	0.00302
254.8	0.63877		254.8	0.99913		254.8	0.36426		254.8	0.25216		254.8	3.52095e-05
255.6	0.65222		255.6	0.99927		255.6	0.38942		255.6	0.26791		255.6	0.0041
256.4	0.66564		256.4	0.99887		256.4	0.41576		256.4	0.28687		256.4	0.01552
257.2	0.67897		257.2	0.99793		257.2	0.44301		257.2	0.3096		257.2	0.03235
258	0.69218		258	0.99645		258	0.47089		258	0.33654		258	0.05058
258.8	0.70524		258.8	0.99442		258.8	0.49914		258.8	0.36796		258.8	0.06507
259.6	0.7181		259.6	0.99184		259.6	0.52749		259.6	0.40394		259.6	0.07103
260.4	0.73073		260.4	0.9887		260.4	0.55565		260.4	0.44433		260.4	0.06563
261.2	0.74311		261.2	0.98501		261.2	0.58337		261.2	0.48877		261.2	0.04943
262	0.75521		262	0.98077		262	0.61037		262	0.53665		262	0.02707
262.8	0.76704		262.8	0.97599		262.8	0.63639		262.8	0.58716		262.8	0.00705
263.6	0.7786		263.6	0.97069		263.6	0.66115		263.6	0.63929		263.6	0.000339061
264.4	0.7899		264.4	0.96489		264.4	0.6844		264.4	0.69187		264.4	0.01823
265.2	0.80097		265.2	0.9586		265.2	0.70587		265.2	0.74362		265.2	0.06963
266	0.81182		266	0.95186		266	0.72533		266	0.7932		266	0.15866
266.8	0.82248		266.8	0.94469		266.8	0.74253		266.8	0.83927		266.8	0.28291
267.6	0.83296		267.6	0.93711		267.6	0.75726		267.6	0.88053		267.6	0.43303
268.4	0.84325		268.4	0.92915		268.4	0.76934		268.4	0.91582		268.4	0.59373
269.2	0.85336		269.2	0.92084		269.2	0.7786		269.2	0.94415		269.2	0.74615
270	0.86327		270	0.91218		270	0.78493		270	0.96474		270	0.87097
270.8	0.87297		270.8	0.9032		270.8	0.78824		270.8	0.97708		270.8	0.95191
271.6	0.8824		271.6	0.8939		271.6	0.78847		271.6	0.98091		271.6	0.97854
272.4	0.89154		272.4	0.88429		272.4	0.78563		272.4	0.97629		272.4	0.9481
273.2	0.90035		273.2	0.87438		273.2	0.77975		273.2	0.96354		273.2	0.86576
274	0.90879		274	0.86417		274	0.77089		274	0.94324		274	0.7435
274.8	0.91683		274.8	0.85367		274.8	0.75916		274.8	0.9162		274.8	0.5977
275.6	0.92445		275.6	0.84288		275.6	0.74467		275.6	0.88341		275.6	0.44615
276.4	0.93162		276.4	0.83183		276.4	0.72758		276.4	0.84599		276.4	0.30508
277.2	0.93836		277.2	0.82052		277.2	0.70805		277.2	0.80514		277.2	0.18672
278	0.94465		278	0.80898		278	0.68626		278	0.76207		278	0.09795
278.8	0.95053		278.8	0.79722		278.8	0.66241		278.8	0.71796		278.8	0.04009
279.6	0.95601		279.6	0.78528		279.6	0.63671		279.6	0.6739		279.6	0.0097
280.4	0.96111		280.4	0.77318		280.4	0.60937		280.4	0.63084		280.4	0.000181019
281.2	0.96586		281.2	0.76095		281.2	0.58064		281.2	0.5896		281.2	0.00363
282	0.97027		282	0.74862		282	0.55076		282	0.55078		282	0.01259
282.8	0.97437		282.8	0.7362		282.8	0.51998		282.8	0.51479		282.8	0.02127
283.6	0.97816		283.6	0.72371		283.6	0.4886		283.6	0.48185		283.6	0.02625
284.4	0.98166		284.4	0.71118		284.4	0.45689		284.4	0.45199		284.4	0.02639
285.2	0.98484		285.2	0.69861		285.2	0.42516		285.2	0.42505		285.2	0.02242
286	0.9877		286	0.68602		286	0.39369		286	0.40073		286	0.0161
286.8	0.99023		286.8	0.6734		286.8	0.36279		286.8	0.37862		286.8	0.00944
287.6	0.99239		287.6	0.66076		287.6	0.33276		287.6	0.35824		287.6	0.00408
288.4	0.99416		288.4	0.6481		288.4	0.30388		288.4	0.33904		288.4	0.00092573
289.2	0.99552		289.2	0.63542		289.2	0.27642		289.2	0.3205		289.2	7.78063e-05
290	0.99644		290	0.62272		290	0.25062		290	0.30212		290	0.000994839
290.8	0.99691		290.8	0.61002		290.8	0.2267		290.8	0.28346		290.8	0.0028
291.6	0.9969		291.6	0.59731		291.6	0.20486		291.6	0.2642		291.6	0.00461
292.4	0.99641		292.4	0.58461		292.4	0.18527		292.4	0.24412		292.4	0.00575
293.2	0.99542		293.2	0.57192		293.2	0.16805		293.2	0.22314		293.2	0.00592
294	0.99395		294	0.55927		294	0.15333		294	0.20132		294	0.00518
294.8	0.992		294.8	0.54667		294.8	0.14118		294.8	0.17884		294.8	0.00385
295.6	0.98958		295.6	0.53413		295.6	0.13166		295.6	0.15599		295.6	0.00235
296.4	0.98672		296.4	0.52168		296.4	0.12482		296.4	0.13318		296.4	0.00107
297.2	0.98343		297.2	0.50932		297.2	0.12067		297.2	0.11089		297.2	0.000278596
298	0.97974		298	0.49708		298	0.11922		298	0.08963		298	5.12683e-05
298.8	0.97567		298.8	0.48495		298.8	0.12045		298.8	0.06994		298.8	0.000298964
299.6	0.97126		299.6	0.47297		299.6	0.12433		299.6	0.05233		299.6	0.000824315
300.4	0.96652		300.4	0.46112		300.4	0.13079		300.4	0.03729		300.4	0.0014
301.2	0.96149		301.2	0.44942		301.2	0.13978		301.2	0.0252		301.2	0.00182
302	0.95617		302	0.43788		302	0.15119		302	0.01639		302	0.00197
302.8	0.95059		302.8	0.42647		302.8	0.16491		302.8	0.01106		302.8	0.00183
303.6	0.94474		303.6	0.41522		303.6	0.18079		303.6	0.00931		303.6	0.00147
304.4	0.93865		304.4	0.4041		304.4	0.19869		304.4	0.01109		304.4	0.0009974
305.2	0.93231		305.2	0.39313		305.2	0.2184		305.2	0.01627		305.2	0.000537229
306	0.9257		306	0.38228		306	0.23975		306	0.02459		306	0.000194414
306.8	0.91881		306.8	0.37157		306.8	0.2625		306.8	0.0357		306.8	2.77073e-05
307.6	0.91164		307.6	0.36098		307.6	0.28642		307.6	0.04917		307.6	4.39221e-05
308.4	0.90414		308.4	0.35051		308.4	0.31129		308.4	0.0645		308.4	0.000204962
309.2	0.89631		309.2	0.34017		309.2	0.33685		309.2	0.08114		309.2	0.000444497
310	0.88812		310	0.32995		310	0.36287		310	0.09855		310	0.000688391
310.8	0.87955		310.8	0.31985		310.8	0.38911		310.8	0.11614		310.8	0.000873283
311.6	0.87058		311.6	0.30987		311.6	0.41534		311.6	0.13337		311.6	0.000959357
312.4	0.8612		312.4	0.30004		312.4	0.44135		312.4	0.14973		312.4	0.000935439
313.2	0.8514		313.2	0.29034		313.2	0.46693		313.2	0.16476		313.2	0.000816761
314	0.84118		314	0.28079		314	0.4919		314	0.17804		314	0.000637291
314.8	0.83055		314.8	0.2714		314.8	0.51607		314.8	0.18925		314.8	0.00043938
315.6	0.81952		315.6	0.26218		315.6	0.5393		315.6	0.19814		315.6	0.000263471
316.4	0.80812		316.4	0.25314		316.4	0.56143		316.4	0.20453		316.4	0.000140049
317.2	0.79638		317.2	0.24428		317.2	0.58234		317.2	0.20834		317.2	8.50962e-05
318	0.78434		318	0.23563		318	0.60191		318	0.20955		318	9.92973e-05
318.8	0.77203		318.8	0.22717		318.8	0.62003		318.8	0.20823		318.8	0.000170425
319.6	0.7595		319.6	0.21894		319.6	0.6366		319.6	0.20451		319.6	0.000277807
320.4	0.74678		320.4	0.21092		320.4	0.65154		320.4	0.19859		320.4	0.000397589
321.2	0.73394		321.2	0.20312		321.2	0.66477		321.2	0.1907		321.2	0.000507631
322	0.72101		322	0.19555		322	0.67622		322	0.18111		322	0.000591164
322.8	0.70801		322.8	0.18821		322.8	0.68581		322.8	0.17012		322.8	0.000638809
323.6	0.69501		323.6	0.1811		323.6	0.6935		323.6	0.15806		323.6	0.000648871
324.4	0.68201		324.4	0.17421		324.4	0.69925		324.4	0.14523		324.4	0.000626259
325.2	0.66905		325.2	0.16754		325.2	0.703		325.2	0.13194		325.2	0.000580444
326	0.65614		326	0.16109		326	0.70475		326	0.1185		326	0.000523039
326.8	0.64329		326.8	0.15486		326.8	0.70446		326.8	0.10517		326.8	0.000465495
327.6	0.63052		327.6	0.14883		327.6	0.70215		327.6	0.09219		327.6	0.000417228
328.4	0.61781		328.4	0.143		328.4	0.69782		328.4	0.07979		328.4	0.000384464
329.2	0.60517		329.2	0.13737		329.2	0.69149		329.2	0.06812		329.2	0.000369801
330	0.59259		330	0.13193		330	0.6832		330	0.05734		330	0.000372402
330.8	0.58006		330.8	0.12668		330.8	0.673		330.8	0.04753		330.8	0.000388718
331.6	0.56757		331.6	0.12161		331.6	0.66095		331.6	0.03878		331.6	0.000413453
332.4	0.5551		332.4	0.11672		332.4	0.64714		332.4	0.03109		332.4	0.000440644
333.2	0.54264		333.2	0.11201		333.2	0.63164		333.2	0.02448		333.2	0.000464629
334	0.53018		334	0.10747		334	0.61455		334	0.01891		334	0.000480816
334.8	0.5177		334.8	0.1031		334.8	0.59599		334.8	0.01433		334.8	0.000486171
335.6	0.5052		335.6	0.09891		335.6	0.57607		335.6	0.01067		335.6	0.000479426
336.4	0.49267		336.4	0.09489		336.4	0.55491		336.4	0.00784		336.4	0.000461031
337.2	0.48009		337.2	0.09105		337.2	0.53266		337.2	0.00575		337.2	0.000432894
338	0.46748		338	0.08739		338	0.50944		338	0.00428		338	0.000397989
338.8	0.45482		338.8	0.08391		338.8	0.48539		338.8	0.00335		338.8	0.000359933
339.6	0.44212		339.6	0.08061		339.6	0.46067		339.6	0.00283		339.6	0.000322532
340.4	0.42939		340.4	0.0775		340.4	0.43541		340.4	0.00264		340.4	0.000289393
341.2	0.41662		341.2	0.07458		341.2	0.40975		341.2	0.00268		341.2	0.00026362
342	0.40384		342	0.07185		342	0.38386		342	0.00287		342	0.000247612
342.8	0.39104		342.8	0.06933		342.8	0.35786		342.8	0.00312		342.8	0.000242946
343.6	0.37824		343.6	0.06701		343.6	0.3319		343.6	0.0034		343.6	0.000250372
344.4	0.36546		344.4	0.0649		344.4	0.30612		344.4	0.00363		344.4	0.000269859
345.2	0.35271		345.2	0.063		345.2	0.28066		345.2	0.0038		345.2	0.000300715
346	0.34		346	0.06132		346	0.25564		346	0.00388		346	0.000341722
346.8	0.32735		346.8	0.05986		346.8	0.2312		346.8	0.00386		346.8	0.000391301
347.6	0.31477		347.6	0.05863		347.6	0.20746		347.6	0.00374		347.6	0.000447655
348.4	0.30228		348.4	0.05762		348.4	0.18453		348.4	0.00353		348.4	0.000508915
349.2	0.2899		349.2	0.05684		349.2	0.16252		349.2	0.00326		349.2	0.000573259
350	0.27764		350	0.0563		350	0.14156		350	0.00296		350	0.000639
350.8	0.26552		350.8	0.056		350.8	0.12172		350.8	0.00265		350.8	0.000704645
351.6	0.25354		351.6	0.05594		351.6	0.10312		351.6	0.00239		351.6	0.000768942
352.4	0.24173		352.4	0.05612		352.4	0.08584		352.4	0.00221		352.4	0.000830889
353.2	0.23009		353.2	0.05655		353.2	0.06997		353.2	0.00215		353.2	0.000889722
354	0.21864		354	0.05723		354	0.05557		354	0.00226		354	0.00094491
354.8	0.20739		354.8	0.05816		354.8	0.04273		354.8	0.00258		354.8	0.000996114
355.6	0.19635		355.6	0.05934		355.6	0.03151		355.6	0.00314		355.6	0.00104
356.4	0.18554		356.4	0.06078		356.4	0.02195		356.4	0.00398		356.4	0.00109
357.2	0.17496		357.2	0.06248		357.2	0.01413		357.2	0.00512		357.2	0.00112
358	0.16461		358	0.06443		358	0.00807		358	0.00657		358	0.00116
358.8	0.15452		358.8	0.06665		358.8	0.00382		358.8	0.00835		358.8	0.00119
359.6	0.14469		359.6	0.06912		359.6	0.00141		359.6	0.01045		359.6	0.00122

## Sheet: Fig. 2d
0.39998	0.15362		0.39998	0.08213		0.39998	0.03727		0.39998	0.01112		0.39998	0.0019
1.19983	0.14405		1.19983	0.07823		1.19983	0.04498		1.19983	0.01339		1.19983	0.00195
2.00025	0.13474		2.00025	0.07522		2.00025	0.05349		2.00025	0.0159		2.00025	0.00199
2.8001	0.1257		2.8001	0.0731		2.8001	0.06279		2.8001	0.01864		2.8001	0.00202
3.59995	0.11694		3.59995	0.07187		3.59995	0.07288		3.59995	0.02157		3.59995	0.00204
4.3998	0.10847		4.3998	0.07153		4.3998	0.08377		4.3998	0.02466		4.3998	0.00206
5.20022	0.10029		5.20022	0.07206		5.20022	0.09545		5.20022	0.02784		5.20022	0.00206
6.00007	0.09241		6.00007	0.07348		6.00007	0.10791		6.00007	0.03108		6.00007	0.00205
6.79992	0.08484		6.79992	0.07577		6.79992	0.12115		6.79992	0.03431		6.79992	0.00202
7.59977	0.07759		7.59977	0.07893		7.59977	0.13515		7.59977	0.03747		7.59977	0.00198
8.40019	0.07067		8.40019	0.08294		8.40019	0.14991		8.40019	0.0405		8.40019	0.00192
9.20004	0.06409		9.20004	0.0878		9.20004	0.16541		9.20004	0.04332		9.20004	0.00185
9.99989	0.05786		9.99989	0.0935		9.99989	0.18163		9.99989	0.04587		9.99989	0.00176
10.7997	0.05198		10.7997	0.10003		10.7997	0.19855		10.7997	0.0481		10.7997	0.00165
11.6002	0.04646		11.6002	0.10737		11.6002	0.21615		11.6002	0.04993		11.6002	0.00153
12.4	0.04132		12.4	0.11551		12.4	0.23441		12.4	0.05131		12.4	0.00139
13.1999	0.03657		13.1999	0.12443		13.1999	0.25329		13.1999	0.05219		13.1999	0.00124
14.0003	0.03221		14.0003	0.13412		14.0003	0.27278		14.0003	0.05254		14.0003	0.00109
14.8001	0.02825		14.8001	0.14456		14.8001	0.29282		14.8001	0.05233		14.8001	0.000941556
15.6	0.0247		15.6	0.15573		15.6	0.3134		15.6	0.05154		15.6	0.000797018
16.3998	0.02158		16.3998	0.16761		16.3998	0.33447		16.3998	0.05017		16.3998	0.000667621
17.2003	0.01889		17.2003	0.18017		17.2003	0.35598		17.2003	0.04823		17.2003	0.00056255
18.0001	0.01662		18.0001	0.19339		18.0001	0.37791		18.0001	0.04576		18.0001	0.000491776
18.7999	0.0148		18.7999	0.20725		18.7999	0.40019		18.7999	0.04281		18.7999	0.000465629
19.5998	0.01342		19.5998	0.22172		19.5998	0.42279		19.5998	0.03943		19.5998	0.000494238
20.4002	0.01249		20.4002	0.23677		20.4002	0.44565		20.4002	0.03571		20.4002	0.000586797
21.2001	0.012		21.2001	0.25236		21.2001	0.46873		21.2001	0.03175		21.2001	0.00075072
21.9999	0.01195		21.9999	0.26846		21.9999	0.49196		21.9999	0.02766		21.9999	0.000990647
22.7998	0.01233		22.7998	0.28504		22.7998	0.5153		22.7998	0.02357		22.7998	0.00131
23.6002	0.01315		23.6002	0.30205		23.6002	0.5387		23.6002	0.01962		23.6002	0.0017
24.4	0.01438		24.4	0.31947		24.4	0.56209		24.4	0.01594		24.4	0.00215
25.1999	0.01603		25.1999	0.33723		25.1999	0.58543		25.1999	0.01271		25.1999	0.00265
25.9997	0.01807		25.9997	0.35531		25.9997	0.60865		25.9997	0.01005		25.9997	0.00317
26.8002	0.0205		26.8002	0.37365		26.8002	0.63171		26.8002	0.00813		26.8002	0.00369
27.6	0.0233		27.6	0.39222		27.6	0.65455		27.6	0.00708		27.6	0.00416
28.3999	0.02645		28.3999	0.41095		28.3999	0.67711		28.3999	0.00703		28.3999	0.00456
29.2003	0.02995		29.2003	0.4298		29.2003	0.69935		29.2003	0.00809		29.2003	0.00484
30.0001	0.03377		30.0001	0.44873		30.0001	0.72121		30.0001	0.01035		30.0001	0.00497
30.8	0.0379		30.8	0.46768		30.8	0.74264		30.8	0.01386		30.8	0.00491
31.5998	0.04234		31.5998	0.4866		31.5998	0.7636		31.5998	0.01865		31.5998	0.00466
32.4002	0.04707		32.4002	0.50545		32.4002	0.78402		32.4002	0.02473		32.4002	0.00421
33.2001	0.05209		33.2001	0.52418		33.2001	0.80386		33.2001	0.03206		33.2001	0.0036
33.9999	0.05739		33.9999	0.54275		33.9999	0.82307		33.9999	0.04056		33.9999	0.00287
34.7998	0.06298		34.7998	0.5611		34.7998	0.8416		34.7998	0.05013		34.7998	0.00209
35.6002	0.06885		35.6002	0.57921		35.6002	0.85939		35.6002	0.06062		35.6002	0.00137
36.4001	0.07502		36.4001	0.59703		36.4001	0.8764		36.4001	0.07187		36.4001	0.000808958
37.1999	0.08149		37.1999	0.61453		37.1999	0.89257		37.1999	0.08367		37.1999	0.000532349
37.9998	0.08826		37.9998	0.63166		37.9998	0.90783		37.9998	0.09582		37.9998	0.000638907
38.8002	0.09534		38.8002	0.64841		38.8002	0.92214		38.8002	0.10808		38.8002	0.0012
39.6	0.10275		39.6	0.66472		39.6	0.93543		39.6	0.12022		39.6	0.00224
40.3999	0.11048		40.3999	0.68058		40.3999	0.94765		40.3999	0.13203		40.3999	0.00372
41.1997	0.11855		41.1997	0.69595		41.1997	0.95872		41.1997	0.14329		41.1997	0.00552
42.0002	0.12696		42.0002	0.7108		42.0002	0.96861		42.0002	0.15382		42.0002	0.00746
42.8	0.13569		42.8	0.7251		42.8	0.97724		42.8	0.16347		42.8	0.00929
43.5999	0.14474		43.5999	0.73881		43.5999	0.98456		43.5999	0.17214		43.5999	0.01072
44.4003	0.15411		44.4003	0.7519		44.4003	0.99053		44.4003	0.17977		44.4003	0.0115
45.2001	0.16378		45.2001	0.76434		45.2001	0.99508		45.2001	0.18638		45.2001	0.01141
46	0.17372		46	0.77608		46	0.9982		46	0.19204		46	0.01037
46.7998	0.18392		46.7998	0.78709		46.7998	0.99985		46.7998	0.1969		46.7998	0.00847
47.6003	0.19436		47.6003	0.79733		47.6003	1		47.6003	0.20117		47.6003	0.00598
48.4001	0.20501		48.4001	0.80677		48.4001	0.99866		48.4001	0.20512		48.4001	0.00339
49.1999	0.21585		49.1999	0.81536		49.1999	0.99581		49.1999	0.2091		49.1999	0.00131
49.9998	0.22687		49.9998	0.82308		49.9998	0.9915		49.9998	0.21352		49.9998	0.000421703
50.8002	0.23804		50.8002	0.82989		50.8002	0.98572		50.8002	0.21882		50.8002	0.00134
51.6001	0.24937		51.6001	0.83577		51.6001	0.97852		51.6001	0.22547		51.6001	0.00445
52.3999	0.26084		52.3999	0.8407		52.3999	0.96995		52.3999	0.23397		52.3999	0.00977
53.1998	0.27246		53.1998	0.84467		53.1998	0.96008		53.1998	0.24482		53.1998	0.01684
54.0002	0.28422		54.0002	0.84768		54.0002	0.94896		54.0002	0.25848		54.0002	0.02471
54.8	0.29615		54.8	0.84971		54.8	0.93666		54.8	0.27539		54.8	0.032
55.5999	0.30824		55.5999	0.85078		55.5999	0.92326		55.5999	0.2959		55.5999	0.0371
56.3997	0.32051		56.3997	0.85091		56.3997	0.90884		56.3997	0.32028		56.3997	0.03854
57.2002	0.33297		57.2002	0.8501		57.2002	0.89348		57.2002	0.3487		57.2002	0.03542
58	0.34562		58	0.84837		58	0.87725		58	0.38119		58	0.0278
58.7998	0.35846		58.7998	0.84575		58.7998	0.86025		58.7998	0.41765		58.7998	0.01714
59.6003	0.37149		59.6003	0.84225		59.6003	0.84251		59.6003	0.45783		59.6003	0.00651
60.4001	0.3847		60.4001	0.8379		60.4001	0.82415		60.4001	0.50131		60.4001	0.000466
61.2	0.39807		61.2	0.83272		61.2	0.80522		61.2	0.54756		61.2	0.00474
61.9998	0.41158		61.9998	0.82673		61.9998	0.78578		61.9998	0.59585		61.9998	0.02547
62.8002	0.4252		62.8002	0.81995		62.8002	0.76591		62.8002	0.64537		62.8002	0.06818
63.6001	0.4389		63.6001	0.81239		63.6001	0.74567		63.6001	0.6952		63.6001	0.13666
64.3999	0.45265		64.3999	0.80407		64.3999	0.72513		64.3999	0.74433		64.3999	0.23183
65.1998	0.46643		65.1998	0.79502		65.1998	0.70437		65.1998	0.79173		65.1998	0.35092
66.0002	0.48021		66.0002	0.78525		66.0002	0.68346		66.0002	0.83636		66.0002	0.48716
66.8001	0.49397		66.8001	0.77479		66.8001	0.66248		66.8001	0.87722		66.8001	0.63003
67.5999	0.50771		67.5999	0.76366		67.5999	0.6415		67.5999	0.91336		67.5999	0.76634
68.3998	0.52141		68.3998	0.7519		68.3998	0.62061		68.3998	0.94398		68.3998	0.88182
69.2002	0.53509		69.2002	0.73956		69.2002	0.59989		69.2002	0.96838		69.2002	0.96313
70	0.54874		70	0.72668		70	0.57942		70	0.98604		70	1
70.7999	0.56238		70.7999	0.71331		70.7999	0.55928		70.7999	0.99663		70.7999	0.98696
71.5997	0.57601		71.5997	0.69952		71.5997	0.53955		71.5997	1		71.5997	0.92449
72.4001	0.58964		72.4001	0.68536		72.4001	0.52028		72.4001	0.9962		72.4001	0.81914
73.2	0.60328		73.2	0.67091		73.2	0.50153		73.2	0.98545		73.2	0.68271
73.9998	0.61692		73.9998	0.65623		73.9998	0.48335		73.9998	0.96818		73.9998	0.5305
74.8003	0.63055		74.8003	0.6414		74.8003	0.46577		74.8003	0.94492		74.8003	0.37891
75.6001	0.64416		75.6001	0.62649		75.6001	0.44881		75.6001	0.91635		75.6001	0.24289
76.4	0.65771		76.4	0.61155		76.4	0.43249		76.4	0.88323		76.4	0.1337
77.1998	0.67118		77.1998	0.59666		77.1998	0.4168		77.1998	0.84638		77.1998	0.05744
78.0002	0.68452		78.0002	0.58186		78.0002	0.40174		78.0002	0.80663		78.0002	0.0145
78.8001	0.69772		78.8001	0.56722		78.8001	0.3873		78.8001	0.76482		78.8001	0.000251588
79.5999	0.71074		79.5999	0.55278		79.5999	0.37345		79.5999	0.72172		79.5999	0.00644
80.3998	0.72354		80.3998	0.53859		80.3998	0.36017		80.3998	0.67805		80.3998	0.02328
81.2002	0.7361		81.2002	0.52468		81.2002	0.34745		81.2002	0.63441		81.2002	0.04154
82.0001	0.74843		82.0001	0.51109		82.0001	0.33524		82.0001	0.59133		82.0001	0.05431
82.7999	0.76051		82.7999	0.49786		82.7999	0.32353		82.7999	0.54921		82.7999	0.05794
83.5998	0.77233		83.5998	0.48502		83.5998	0.3123		83.5998	0.50832		83.5998	0.05224
84.4002	0.78392		84.4002	0.47262		84.4002	0.30151		84.4002	0.46884		84.4002	0.03979
85.2	0.79528		85.2	0.46068		85.2	0.29114		85.2	0.43086		85.2	0.02471
85.9999	0.80644		85.9999	0.44925		85.9999	0.28117		85.9999	0.39437		85.9999	0.01125
86.7997	0.8174		86.7997	0.43837		86.7997	0.27155		86.7997	0.35931		86.7997	0.00258
87.6001	0.82816		87.6001	0.42809		87.6001	0.26227		87.6001	0.32561		87.6001	6.64336e-05
88.4	0.83874		88.4	0.41843		88.4	0.25327		88.4	0.29317		88.4	0.00311
89.1998	0.84911		89.1998	0.40946		89.1998	0.24453		89.1998	0.26192		89.1998	0.00961
90.0003	0.85926		90.0003	0.40121		90.0003	0.236		90.0003	0.23184		90.0003	0.01677
90	0.85926		90	0.40121		90	0.236		90	0.23184		90	0.01677
90.8	0.86917		90.8	0.39371		90.8	0.22764		90.8	0.20295		90.8	0.02199
91.6	0.87882		91.6	0.38701		91.6	0.21941		91.6	0.17537		91.6	0.02364
92.4	0.88816		92.4	0.38112		92.4	0.21128		92.4	0.14927		92.4	0.02138
93.2	0.89717		93.2	0.37605		93.2	0.20321		93.2	0.12491		93.2	0.01616
94	0.90582		94	0.37183		94	0.19518		94	0.10258		94	0.00972
94.8	0.91408		94.8	0.36843		94.8	0.18715		94.8	0.08265		94.8	0.00403
95.6	0.92193		95.6	0.36586		95.6	0.17913		95.6	0.06547		95.6	0.00062951
96.4	0.92937		96.4	0.36409		96.4	0.17108		96.4	0.0514		96.4	0.000203802
97.2	0.93638		97.2	0.36309		97.2	0.16302		97.2	0.04074		97.2	0.00247
98	0.94297		98	0.36284		98	0.15494		98	0.03375		98	0.00635
98.8	0.94917		98.8	0.3633		98.8	0.14685		98.8	0.03055		98.8	0.01039
99.6	0.95497		99.6	0.36444		99.6	0.13877		99.6	0.03119		99.6	0.01321
100.4	0.96042		100.4	0.36622		100.4	0.13069		100.4	0.03556		100.4	0.01396
101.2	0.9655		101.2	0.36863		101.2	0.12265		101.2	0.04344		101.2	0.01248
102	0.97024		102	0.37162		102	0.11465		102	0.05444		102	0.00932
102.8	0.97465		102.8	0.37519		102.8	0.10671		102.8	0.06809		102.8	0.00552
103.6	0.97875		103.6	0.3793		103.6	0.09887		103.6	0.08377		103.6	0.00221
104.4	0.98253		104.4	0.38394		104.4	0.09113		104.4	0.10079		104.4	0.00029124
105.2	0.98598		105.2	0.3891		105.2	0.08352		105.2	0.11842		105.2	0.000188692
106	0.9891		106	0.39475		106	0.07608		106	0.13587		106	0.00175
106.8	0.99186		106.8	0.40086		106.8	0.06883		106.8	0.15239		106.8	0.00435
107.6	0.99425		107.6	0.40739		107.6	0.06179		107.6	0.16722		107.6	0.00709
108.4	0.99626		108.4	0.41432		108.4	0.05501		108.4	0.17973		108.4	0.00913
109.2	0.99785		109.2	0.42158		109.2	0.04852		109.2	0.18934		109.2	0.00987
110	0.99901		110	0.42912		110	0.04234		110	0.19562		110	0.00914
110.8	0.99974		110.8	0.43688		110.8	0.03651		110.8	0.19827		110.8	0.00722
111.6	1		111.6	0.44479		111.6	0.03106		111.6	0.19716		111.6	0.00468
112.4	0.9998		112.4	0.45278		112.4	0.02602		112.4	0.19231		112.4	0.00225
113.2	0.99913		113.2	0.46078		113.2	0.02141		113.2	0.1839		113.2	0.000573735
114	0.99799		114	0.46872		114	0.01725		114	0.17226		114	3.20057e-05
114.8	0.99638		114.8	0.47655		114.8	0.01356		114.8	0.15784		114.8	0.000683497
115.6	0.99432		115.6	0.4842		115.6	0.01034		115.6	0.14124		115.6	0.00226
116.4	0.99182		116.4	0.49163		116.4	0.00762		116.4	0.12311		116.4	0.00426
117.2	0.9889		117.2	0.4988		117.2	0.00539		117.2	0.10416		117.2	0.00613
118	0.98558		118	0.50567		118	0.00366		118	0.08513		118	0.00735
118.8	0.98187		118.8	0.51223		118.8	0.00242		118.8	0.06674		118.8	0.00765
119.6	0.9778		119.6	0.51844		119.6	0.00167		119.6	0.04967		119.6	0.00697
120.4	0.9734		120.4	0.5243		120.4	0.00141		120.4	0.03455		120.4	0.00554
121.2	0.96869		121.2	0.52978		121.2	0.00163		121.2	0.02189		121.2	0.00372
122	0.9637		122	0.53486		122	0.00232		122	0.0121		122	0.00196
122.8	0.95842		122.8	0.53953		122.8	0.00347		122.8	0.00548		122.8	0.000667732
123.6	0.95288		123.6	0.54376		123.6	0.00505		123.6	0.00217		123.6	9.97536e-05
124.4	0.94709		124.4	0.54751		124.4	0.00705		124.4	0.00222		124.4	0.00033276
125.2	0.94105		125.2	0.55076		125.2	0.00945		125.2	0.00552		125.2	0.00126
126	0.93474		126	0.55348		126	0.01222		126	0.01186		126	0.00261
126.8	0.92816		126.8	0.55562		126.8	0.01533		126.8	0.02093		126.8	0.00407
127.6	0.92131		127.6	0.55715		127.6	0.01874		127.6	0.03234		127.6	0.00531
128.4	0.91415		128.4	0.55803		128.4	0.02243		128.4	0.04561		128.4	0.00607
129.2	0.90667		129.2	0.55824		129.2	0.02635		129.2	0.06025		129.2	0.00622
130	0.89884		130	0.55775		130	0.03047		130	0.07573		130	0.00575
130.8	0.89065		130.8	0.55654		130.8	0.03475		130.8	0.09152		130.8	0.00479
131.6	0.88208		131.6	0.55459		131.6	0.03914		131.6	0.10709		131.6	0.00354
132.4	0.8731		132.4	0.55191		132.4	0.04361		132.4	0.12197		132.4	0.00226
133.2	0.86372		133.2	0.5485		133.2	0.04813		133.2	0.13571		133.2	0.00117
134	0.85393		134	0.54437		134	0.05265		134	0.14794		134	0.000438913
134.8	0.84373		134.8	0.53955		134.8	0.05716		134.8	0.15834		134.8	0.00017195
135.6	0.83315		135.6	0.53404		135.6	0.06162		135.6	0.16668		135.6	0.000371846
136.4	0.82219		136.4	0.52788		136.4	0.066		136.4	0.1728		136.4	0.000965237
137.2	0.81089		137.2	0.5211		137.2	0.07028		137.2	0.17661		137.2	0.00182
138	0.79928		138	0.51374		138	0.07444		138	0.1781		138	0.00278
138.8	0.78739		138.8	0.50581		138.8	0.07847		138.8	0.17733		138.8	0.00368
139.6	0.77528		139.6	0.49736		139.6	0.08233		139.6	0.1744		139.6	0.00438
140.4	0.76298		140.4	0.4884		140.4	0.08603		140.4	0.1695		140.4	0.0048
141.2	0.75054		141.2	0.47897		141.2	0.08953		141.2	0.16284		141.2	0.00489
142	0.738		142	0.46909		142	0.09284		142	0.15467		142	0.00467
142.8	0.7254		142.8	0.45878		142.8	0.09593		142.8	0.14524		142.8	0.00418
143.6	0.71277		143.6	0.44806		143.6	0.0988		143.6	0.13486		143.6	0.0035
144.4	0.70016		144.4	0.43695		144.4	0.10143		144.4	0.1238		144.4	0.00274
145.2	0.68757		145.2	0.42546		145.2	0.10381		145.2	0.11233		145.2	0.00198
146	0.67504		146	0.41363		146	0.10593		146	0.10073		146	0.00131
146.8	0.66258		146.8	0.40145		146.8	0.10778		146.8	0.08924		146.8	0.000789411
147.6	0.65019		147.6	0.38896		147.6	0.10935		147.6	0.07808		147.6	0.000446689
148.4	0.63787		148.4	0.37617		148.4	0.11063		148.4	0.06742		148.4	0.000295328
149.2	0.62564		149.2	0.36311		149.2	0.11163		149.2	0.05743		149.2	0.000322739
150	0.61347		150	0.34979		150	0.11233		150	0.04823		150	0.000499221
150.8	0.60136		150.8	0.33626		150.8	0.11274		150.8	0.03991		150.8	0.000784212
151.6	0.5893		151.6	0.32253		151.6	0.11285		151.6	0.03251		151.6	0.00113
152.4	0.57728		152.4	0.30864		152.4	0.11266		152.4	0.02607		152.4	0.0015
153.2	0.56528		153.2	0.29463		153.2	0.11219		153.2	0.02057		153.2	0.00185
154	0.5533		154	0.28052		154	0.11143		154	0.016		154	0.00215
154.8	0.54131		154.8	0.26637		154.8	0.11039		154.8	0.0123		154.8	0.00238
155.6	0.5293		155.6	0.2522		155.6	0.10909		155.6	0.0094		155.6	0.00253
156.4	0.51728		156.4	0.23807		156.4	0.10753		156.4	0.00722		156.4	0.00259
157.2	0.50522		157.2	0.22401		157.2	0.10574		157.2	0.00569		157.2	0.00258
158	0.49313		158	0.21006		158	0.10372		158	0.00469		158	0.00251
158.8	0.481		158.8	0.19627		158.8	0.10148		158.8	0.00414		158.8	0.00238
159.6	0.46884		159.6	0.18268		159.6	0.09906		159.6	0.00394		159.6	0.00221
160.4	0.45664		160.4	0.16933		160.4	0.09645		160.4	0.00401		160.4	0.00203
161.2	0.44441		161.2	0.15625		161.2	0.09369		161.2	0.00425		161.2	0.00183
162	0.43216		162	0.1435		162	0.09079		162	0.00459		162	0.00164
162.8	0.4199		162.8	0.1311		162.8	0.08777		162.8	0.00498		162.8	0.00146
163.6	0.40762		163.6	0.11909		163.6	0.08465		163.6	0.00534		163.6	0.00129
164.4	0.39536		164.4	0.10751		164.4	0.08144		164.4	0.00565		164.4	0.00115
165.2	0.38311		165.2	0.09639		165.2	0.07816		165.2	0.00587		165.2	0.00102
166	0.3709		166	0.08576		166	0.07484		166	0.00597		166	0.000920618
166.8	0.35873		166.8	0.07566		166.8	0.07149		166.8	0.00596		166.8	0.000836203
167.6	0.34662		167.6	0.06611		167.6	0.06812		167.6	0.00583		167.6	0.000767962
168.4	0.33459		168.4	0.05714		168.4	0.06475		168.4	0.00559		168.4	0.000713003
169.2	0.32264		169.2	0.04878		169.2	0.0614		169.2	0.00527		169.2	0.000668424
170	0.3108		170	0.04105		170	0.05808		170	0.00488		170	0.000631553
170.8	0.29907		170.8	0.03397		170.8	0.05481		170.8	0.00447		170.8	0.000600117
171.6	0.28748		171.6	0.02757		171.6	0.05159		171.6	0.00406		171.6	0.000572311
172.4	0.27602		172.4	0.02186		172.4	0.04845		172.4	0.00369		172.4	0.00054684
173.2	0.26472		173.2	0.01687		173.2	0.04539		173.2	0.0034		173.2	0.000522875
174	0.25358		174	0.01261		174	0.04242		174	0.00323		174	0.000499997
174.8	0.24263		174.8	0.00909		174.8	0.03956		174.8	0.00322		174.8	0.000478122
175.6	0.23185		175.6	0.00635		175.6	0.0368		175.6	0.00339		175.6	0.000457416
176.4	0.22128		176.4	0.00437		176.4	0.03417		176.4	0.00378		176.4	0.000438197
177.2	0.21091		177.2	0.00319		177.2	0.03167		177.2	0.0044		177.2	0.000420871
178	0.20076		178	0.00281		178	0.0293		178	0.00528		178	0.000405864
178.8	0.19083		178.8	0.00324		178.8	0.02707		178.8	0.00641		178.8	0.000393586
179.6	0.18113		179.6	0.00449		179.6	0.02499		179.6	0.00782		179.6	0.000384397
180.4	0.17168		180.4	0.00656		180.4	0.02306		180.4	0.00947		180.4	0.000378619
181.2	0.16247		181.2	0.00946		181.2	0.02128		181.2	0.01137		181.2	0.000376555
182	0.15351		182	0.0132		182	0.01966		182	0.01348		182	0.000378529
182.8	0.14481		182.8	0.01778		182.8	0.0182		182.8	0.01578		182.8	0.000384955
183.6	0.13639		183.6	0.0232		183.6	0.0169		183.6	0.01822		183.6	0.000396411
184.4	0.12823		184.4	0.02945		184.4	0.01576		184.4	0.02077		184.4	0.000413735
185.2	0.12036		185.2	0.03655		185.2	0.01478		185.2	0.02336		185.2	0.000438118
186	0.11278		186	0.04447		186	0.01397		186	0.02593		186	0.000471212
186.8	0.10549		186.8	0.05322		186.8	0.01332		186.8	0.02844		186.8	0.00051521
187.6	0.09851		187.6	0.0628		187.6	0.01282		187.6	0.0308		187.6	0.000572909
188.4	0.09184		188.4	0.07318		188.4	0.01248		188.4	0.03297		188.4	0.000647736
189.2	0.08549		189.2	0.08437		189.2	0.0123		189.2	0.03487		189.2	0.000743726
190	0.07946		190	0.09633		190	0.01226		190	0.03644		190	0.00086542
190.8	0.07377		190.8	0.10907		190.8	0.01237		190.8	0.03762		190.8	0.00102
191.6	0.06843		191.6	0.12257		191.6	0.01262		191.6	0.03836		191.6	0.00121
192.4	0.06344		192.4	0.13679		192.4	0.01301		192.4	0.03863		192.4	0.00143
193.2	0.05882		193.2	0.15173		193.2	0.01352		193.2	0.03839		193.2	0.0017
194	0.05456		194	0.16735		194	0.01417		194	0.03762		194	0.00202
194.8	0.05069		194.8	0.18363		194.8	0.01492		194.8	0.03632		194.8	0.00238
195.6	0.04721		195.6	0.20054		195.6	0.01579		195.6	0.03449		195.6	0.00279
196.4	0.04412		196.4	0.21805		196.4	0.01676		196.4	0.03218		196.4	0.00323
197.2	0.04144		197.2	0.23612		197.2	0.01782		197.2	0.02942		197.2	0.00369
198	0.03917		198	0.25473		198	0.01896		198	0.02628		198	0.00417
198.8	0.03731		198.8	0.27382		198.8	0.02017		198.8	0.02285		198.8	0.00463
199.6	0.03588		199.6	0.29337		199.6	0.02145		199.6	0.01924		199.6	0.00506
200.4	0.03487		200.4	0.31333		200.4	0.02278		200.4	0.01557		200.4	0.00542
201.2	0.03427		201.2	0.33366		201.2	0.02415		201.2	0.01198		201.2	0.00569
202	0.0341		202	0.35433		202	0.02555		202	0.00863		202	0.00583
202.8	0.03435		202.8	0.37527		202.8	0.02697		202.8	0.00568		202.8	0.00582
203.6	0.035		203.6	0.39647		203.6	0.02838		203.6	0.00331		203.6	0.00565
204.4	0.03606		204.4	0.41786		204.4	0.02979		204.4	0.00169		204.4	0.0053
205.2	0.03751		205.2	0.43942		205.2	0.03118		205.2	0.00101		205.2	0.00477
206	0.03934		206	0.46109		206	0.03252		206	0.00145		206	0.00409
206.8	0.04154		206.8	0.48285		206.8	0.03382		206.8	0.00315		206.8	0.0033
207.6	0.04409		207.6	0.50466		207.6	0.03506		207.6	0.00626		207.6	0.00245
208.4	0.04698		208.4	0.52647		208.4	0.03621		208.4	0.0109		208.4	0.00162
209.2	0.0502		209.2	0.54826		209.2	0.03728		209.2	0.01716		209.2	0.000893747
210	0.05373		210	0.56999		210	0.03825		210	0.02508		210	0.000352377
210.8	0.05755		210.8	0.59163		210.8	0.03911		210.8	0.03469		210.8	7.96386e-05
211.6	0.06166		211.6	0.61316		211.6	0.03985		211.6	0.04593		211.6	0.000139523
212.4	0.06605		212.4	0.63453		212.4	0.04046		212.4	0.05874		212.4	0.000567965
213.2	0.07071		213.2	0.65573		213.2	0.04094		213.2	0.07296		213.2	0.00136
214	0.07563		214	0.67672		214	0.04127		214	0.08842		214	0.00248
214.8	0.08082		214.8	0.69748		214.8	0.04146		214.8	0.10486		214.8	0.00382
215.6	0.08627		215.6	0.71795		215.6	0.04149		215.6	0.122		215.6	0.00526
216.4	0.09198		216.4	0.73811		216.4	0.04138		216.4	0.13951		216.4	0.00663
217.2	0.09797		217.2	0.75792		217.2	0.04112		217.2	0.157		217.2	0.00776
218	0.10424		218	0.77732		218	0.04071		218	0.17409		218	0.00848
218.8	0.1108		218.8	0.79627		218.8	0.04016		218.8	0.19033		218.8	0.00867
219.6	0.11765		219.6	0.81471		219.6	0.03946		219.6	0.20531		219.6	0.00827
220.4	0.1248		220.4	0.83259		220.4	0.03864		220.4	0.21859		220.4	0.0073
221.2	0.13226		221.2	0.84983		221.2	0.03768		221.2	0.22976		221.2	0.00588
222	0.14001		222	0.86638		222	0.03661		222	0.23843		222	0.0042
222.8	0.14808		222.8	0.88217		222.8	0.03542		222.8	0.24429		222.8	0.00251
223.6	0.15643		223.6	0.89713		223.6	0.03413		223.6	0.24707		223.6	0.0011
224.4	0.16508		224.4	0.9112		224.4	0.03275		224.4	0.24655		224.4	0.000226559
225.2	0.174		225.2	0.92432		225.2	0.03129		225.2	0.24265		225.2	8.72767e-05
226	0.18317		226	0.93643		226	0.02975		226	0.23535		226	0.00075724
226.8	0.19259		226.8	0.94749		226.8	0.02816		226.8	0.22475		226.8	0.00217
227.6	0.20222		227.6	0.95746		227.6	0.02652		227.6	0.21107		227.6	0.00412
228.4	0.21205		228.4	0.96632		228.4	0.02486		228.4	0.19462		228.4	0.00628
229.2	0.22206		229.2	0.97403		229.2	0.02318		229.2	0.17583		229.2	0.00824
230	0.23223		230	0.9806		230	0.02151		230	0.15525		230	0.00961
230.8	0.24255		230.8	0.98601		230.8	0.01987		230.8	0.13348		230.8	0.01011
231.6	0.25301		231.6	0.99029		231.6	0.01827		231.6	0.11124		231.6	0.00957
232.4	0.2636		232.4	0.99343		232.4	0.01675		232.4	0.08926		232.4	0.00809
233.2	0.27433		233.2	0.99546		233.2	0.01531		233.2	0.06831		233.2	0.00593
234	0.2852		234	0.9964		234	0.014		234	0.04917		234	0.00355
234.8	0.29622		234.8	0.99625		234.8	0.01283		234.8	0.03259		234.8	0.00149
235.6	0.3074		235.6	0.99504		235.6	0.01183		235.6	0.01922		235.6	0.000238941
236.4	0.31874		236.4	0.99278		236.4	0.01102		236.4	0.00966		236.4	0.000152451
237.2	0.33027		237.2	0.98948		237.2	0.01043		237.2	0.00435		237.2	0.00132
238	0.34198		238	0.98515		238	0.01008		238	0.00361		238	0.00353
238.8	0.35388		238.8	0.97979		238.8	0.00999		238.8	0.00758		238.8	0.00631
239.6	0.36596		239.6	0.9734		239.6	0.01019		239.6	0.0162		239.6	0.009
240.4	0.37821		240.4	0.96599		240.4	0.01069		240.4	0.02924		240.4	0.01095
241.2	0.39062		241.2	0.95756		241.2	0.01151		241.2	0.04628		241.2	0.01163
242	0.40317		242	0.94813		242	0.01267		242	0.06674		242	0.01081
242.8	0.41583		242.8	0.93771		242.8	0.01419		242.8	0.08985		242.8	0.00867
243.6	0.42858		243.6	0.92633		243.6	0.01607		243.6	0.11474		243.6	0.00574
244.4	0.44138		244.4	0.91403		244.4	0.01833		244.4	0.14043		244.4	0.0028
245.2	0.45421		245.2	0.90087		245.2	0.02099		245.2	0.16591		245.2	0.000686669
246	0.46706		246	0.8869		246	0.02406		246	0.19013		246	5.12806e-05
246.8	0.47989		246.8	0.87219		246.8	0.02754		246.8	0.2121		246.8	0.00118
247.6	0.4927		247.6	0.85683		247.6	0.03144		247.6	0.23089		247.6	0.00386
248.4	0.50549		248.4	0.8409		248.4	0.03577		248.4	0.24571		248.4	0.00743
249.2	0.51827		249.2	0.82449		249.2	0.04053		249.2	0.25593		249.2	0.01091
250	0.53102		250	0.8077		250	0.04572		250	0.26111		250	0.01332
250.8	0.54378		250.8	0.79061		250.8	0.05133		250.8	0.26104		250.8	0.01391
251.6	0.55654		251.6	0.77331		251.6	0.05737		251.6	0.2557		251.6	0.01245
252.4	0.56932		252.4	0.75589		252.4	0.06381		252.4	0.24537		252.4	0.00931
253.2	0.58212		253.2	0.73841		253.2	0.07064		253.2	0.23049		253.2	0.00542
254	0.59493		254	0.72096		254	0.07785		254	0.21176		254	0.00198
254.8	0.60775		254.8	0.7036		254.8	0.08541		254.8	0.19002		254.8	0.000155895
255.6	0.62057		255.6	0.68638		255.6	0.09332		255.6	0.16627		255.6	0.000667284
256.4	0.63335		256.4	0.66938		256.4	0.10153		256.4	0.1416		256.4	0.00355
257.2	0.64607		257.2	0.65265		257.2	0.11003		257.2	0.11717		257.2	0.00809
258	0.6587		258	0.63625		258	0.1188		258	0.09409		258	0.013
258.8	0.6712		258.8	0.62026		258.8	0.12781		258.8	0.07345		258.8	0.01677
259.6	0.68353		259.6	0.60474		259.6	0.13703		259.6	0.05621		259.6	0.0182
260.4	0.69568		260.4	0.58976		260.4	0.14644		260.4	0.04321		260.4	0.01673
261.2	0.70763		261.2	0.57539		261.2	0.156		261.2	0.03509		261.2	0.01274
262	0.71936		262	0.56173		262	0.16569		262	0.03228		262	0.00748
262.8	0.73086		262.8	0.54884		262.8	0.17548		262.8	0.035		262.8	0.00271
263.6	0.74215		263.6	0.5368		263.6	0.18533		263.6	0.04326		263.6	0.000193749
264.4	0.75322		264.4	0.52568		264.4	0.19521		264.4	0.05685		264.4	0.00108
265.2	0.7641		265.2	0.51555		265.2	0.20508		265.2	0.07538		265.2	0.00549
266	0.7748		266	0.50647		266	0.21491		266	0.09831		266	0.0124
266.8	0.78533		266.8	0.49848		266.8	0.22466		266.8	0.12498		266.8	0.01984
267.6	0.79569		267.6	0.49163		267.6	0.23429		267.6	0.15468		267.6	0.02551
268.4	0.80589		268.4	0.48594		268.4	0.24377		268.4	0.18664		268.4	0.02751
269.2	0.81592		269.2	0.48143		269.2	0.25307		269.2	0.22012		269.2	0.02499
270	0.82576		270	0.47811		270	0.26217		270	0.25446		270	0.01859
270.8	0.8354		270.8	0.47598		270.8	0.27103		270.8	0.28906		270.8	0.01035
271.6	0.8448		271.6	0.47505		271.6	0.27965		271.6	0.32344		271.6	0.0032
272.4	0.85393		272.4	0.4753		272.4	0.288		272.4	0.35726		272.4	0.000109666
273.2	0.86275		273.2	0.47672		273.2	0.29607		273.2	0.39029		273.2	0.00308
274	0.87125		274	0.4793		274	0.30385		274	0.42244		274	0.0124
274.8	0.87939		274.8	0.48303		274.8	0.31133		274.8	0.45373		274.8	0.02631
275.6	0.88715		275.6	0.48789		275.6	0.3185		275.6	0.48425		275.6	0.04132
276.4	0.89452		276.4	0.49387		276.4	0.32534		276.4	0.51417		276.4	0.05308
277.2	0.90152		277.2	0.50094		277.2	0.33185		277.2	0.54366		277.2	0.0577
278	0.90812		278	0.50909		278	0.33802		278	0.5729		278	0.05306
278.8	0.91435		278.8	0.51827		278.8	0.34383		278.8	0.602		278.8	0.03984
279.6	0.92022		279.6	0.52847		279.6	0.34929		279.6	0.63102		279.6	0.02193
280.4	0.92575		280.4	0.53964		280.4	0.35438		280.4	0.6599		280.4	0.00599
281.2	0.93096		281.2	0.55172		281.2	0.3591		281.2	0.68849		281.2	0.00027915
282	0.93586		282	0.56466		282	0.36346		282	0.71648		282	0.0129
282.8	0.94045		282.8	0.57841		282.8	0.36746		282.8	0.74348		282.8	0.04997
283.6	0.94476		283.6	0.59288		283.6	0.37111		283.6	0.76894		283.6	0.11395
284.4	0.94877		284.4	0.60801		284.4	0.37442		284.4	0.79225		284.4	0.20274
285.2	0.95248		285.2	0.62372		285.2	0.3774		285.2	0.81272		285.2	0.30963
286	0.95588		286	0.63993		286	0.38009		286	0.82961		286	0.42414
286.8	0.95895		286.8	0.65655		286.8	0.38248		286.8	0.84219		286.8	0.53369
287.6	0.96167		287.6	0.6735		287.6	0.38461		287.6	0.84978		287.6	0.62562
288.4	0.96403		288.4	0.69071		288.4	0.38648		288.4	0.85174		288.4	0.68929
289.2	0.96599		289.2	0.70808		289.2	0.38811		289.2	0.84759		289.2	0.71769
290	0.96755		290	0.72554		290	0.3895		290	0.83699		290	0.70845
290.8	0.96868		290.8	0.743		290.8	0.39067		290.8	0.81975		290.8	0.66396
291.6	0.96938		291.6	0.76039		291.6	0.3916		291.6	0.7959		291.6	0.5907
292.4	0.96962		292.4	0.77764		292.4	0.39231		292.4	0.76568		292.4	0.498
293.2	0.96941		293.2	0.79466		293.2	0.3928		293.2	0.72952		293.2	0.39638
294	0.96875		294	0.81138		294	0.39305		294	0.68803		294	0.29599
294.8	0.96764		294.8	0.82774		294.8	0.39308		294.8	0.64203		294.8	0.20523
295.6	0.96609		295.6	0.84366		295.6	0.39288		295.6	0.59245		295.6	0.12989
296.4	0.96412		296.4	0.85909		296.4	0.39246		296.4	0.54034		296.4	0.07282
297.2	0.96173		297.2	0.87396		297.2	0.39183		297.2	0.48684		297.2	0.03409
298	0.95894		298	0.88822		298	0.39101		298	0.43309		298	0.01158
298.8	0.95579		298.8	0.90182		298.8	0.38999		298.8	0.38022		298.8	0.00175
299.6	0.95228		299.6	0.91471		299.6	0.3888		299.6	0.32932		299.6	0.000522017
300.4	0.94845		300.4	0.92685		300.4	0.38745		300.4	0.28138		300.4	0.00397
301.2	0.94431		301.2	0.9382		301.2	0.38594		301.2	0.23726		301.2	0.00889
302	0.93989		302	0.94873		302	0.38429		302	0.19767		302	0.01307
302.8	0.93519		302.8	0.95838		302.8	0.38249		302.8	0.16317		302.8	0.01533
303.6	0.93022		303.6	0.96713		303.6	0.38054		303.6	0.13413		303.6	0.01538
304.4	0.92501		304.4	0.97493		304.4	0.37843		304.4	0.11075		304.4	0.01358
305.2	0.91953		305.2	0.98175		305.2	0.37615		305.2	0.09304		305.2	0.01062
306	0.9138		306	0.98756		306	0.37368		306	0.08085		306	0.0073
306.8	0.90779		306.8	0.9923		306.8	0.37101		306.8	0.07388		306.8	0.00429
307.6	0.90149		307.6	0.99594		307.6	0.36811		307.6	0.07169		307.6	0.00202
308.4	0.89489		308.4	0.99846		308.4	0.36496		308.4	0.07375		308.4	0.000687648
309.2	0.88796		309.2	0.99982		309.2	0.36155		309.2	0.07943		309.2	0.000227387
310	0.88067		310	1		310	0.35785		310	0.08805		310	0.000434594
310.8	0.87302		310.8	0.99898		310.8	0.35387		310.8	0.09889		310.8	0.00103
311.6	0.86497		311.6	0.99676		311.6	0.34959		311.6	0.11125		311.6	0.00172
312.4	0.8565		312.4	0.99334		312.4	0.34501		312.4	0.1244		312.4	0.00229
313.2	0.84762		313.2	0.98874		313.2	0.34013		313.2	0.13771		313.2	0.00261
314	0.83832		314	0.98297		314	0.33496		314	0.15055		314	0.00262
314.8	0.8286		314.8	0.97608		314.8	0.32951		314.8	0.16241		314.8	0.00237
315.6	0.81847		315.6	0.9681		315.6	0.32379		315.6	0.17282		315.6	0.00193
316.4	0.80795		316.4	0.95908		316.4	0.31781		316.4	0.18144		316.4	0.00141
317.2	0.79709		317.2	0.94909		317.2	0.3116		317.2	0.18799		317.2	0.000904553
318	0.78589		318	0.93818		318	0.30516		318	0.1923		318	0.000491753
318.8	0.7744		318.8	0.92641		318.8	0.2985		318.8	0.1943		318.8	0.000216765
319.6	0.76267		319.6	0.91384		319.6	0.29164		319.6	0.19397		319.6	9.14509e-05
320.4	0.75074		320.4	0.90054		320.4	0.28458		320.4	0.19141		320.4	0.000100059
321.2	0.73865		321.2	0.88655		321.2	0.27733		321.2	0.18675		321.2	0.00020818
322	0.72644		322	0.87193		322	0.2699		322	0.18019		322	0.00037282
322.8	0.71415		322.8	0.85672		322.8	0.26229		322.8	0.17197		322.8	0.0005515
323.6	0.70182		323.6	0.84097		323.6	0.2545		323.6	0.16235		323.6	0.000709039
324.4	0.68949		324.4	0.82471		324.4	0.24653		324.4	0.15163		324.4	0.00082146
325.2	0.67717		325.2	0.80797		325.2	0.23839		325.2	0.14009		325.2	0.000877095
326	0.66488		326	0.79078		326	0.23008		326	0.12803		326	0.000875457
326.8	0.65264		326.8	0.77315		326.8	0.22161		326.8	0.11573		326.8	0.000824626
327.6	0.64045		327.6	0.75512		327.6	0.21297		327.6	0.10344		327.6	0.000737963
328.4	0.62832		328.4	0.73669		328.4	0.20419		328.4	0.0914		328.4	0.00063086
329.2	0.61625		329.2	0.71789		329.2	0.19528		329.2	0.0798		329.2	0.000518034
330	0.60422		330	0.69873		330	0.18624		330	0.06883		330	0.000411608
330.8	0.59223		330.8	0.67924		330.8	0.1771		330.8	0.05861		330.8	0.00032008
331.6	0.58026		331.6	0.65944		331.6	0.16788		331.6	0.04924		331.6	0.000248118
332.4	0.56831		332.4	0.63935		332.4	0.15861		332.4	0.04079		332.4	0.000196926
333.2	0.55636		333.2	0.61901		333.2	0.14931		333.2	0.03331		333.2	0.000165047
334	0.54439		334	0.59845		334	0.14002		334	0.02678		334	0.000149303
334.8	0.53239		334.8	0.5777		334.8	0.13076		334.8	0.0212		334.8	0.000145746
335.6	0.52036		335.6	0.55681		335.6	0.12156		335.6	0.01653		335.6	0.00015045
336.4	0.50827		336.4	0.53581		336.4	0.11247		336.4	0.0127		336.4	0.000160091
337.2	0.49614		337.2	0.51475		337.2	0.10351		337.2	0.00965		337.2	0.000172288
338	0.48394		338	0.49369		338	0.09473		338	0.00728		338	0.000185715
338.8	0.47168		338.8	0.47267		338.8	0.08615		338.8	0.00552		338.8	0.000200044
339.6	0.45936		339.6	0.45174		339.6	0.07781		339.6	0.00427		339.6	0.000215751
340.4	0.44699		340.4	0.43095		340.4	0.06974		340.4	0.00344		340.4	0.000233865
341.2	0.43456		341.2	0.41036		341.2	0.06199		341.2	0.00293		341.2	0.000255696
342	0.42209		342	0.39002		342	0.05458		342	0.00268		342	0.000282585
342.8	0.40959		342.8	0.36998		342.8	0.04754		342.8	0.0026		342.8	0.000315705
343.6	0.39706		343.6	0.35028		343.6	0.04091		343.6	0.00264		343.6	0.000355915
344.4	0.38452		344.4	0.33098		344.4	0.03472		344.4	0.00273		344.4	0.000403687
345.2	0.37198		345.2	0.31212		345.2	0.02898		345.2	0.00283		345.2	0.000459082
346	0.35946		346	0.29375		346	0.02374		346	0.00292		346	0.000521783
346.8	0.34698		346.8	0.27591		346.8	0.01901		346.8	0.00296		346.8	0.000591135
347.6	0.33454		347.6	0.25863		347.6	0.01482		347.6	0.00295		347.6	0.000666247
348.4	0.32216		348.4	0.24196		348.4	0.0112		348.4	0.00288		348.4	0.000746063
349.2	0.30987		349.2	0.22593		349.2	0.00816		349.2	0.00278		349.2	0.000829446
350	0.29767		350	0.21056		350	0.00574		350	0.00264		350	0.000915259
350.8	0.28557		350.8	0.1959		350.8	0.00394		350.8	0.00249		350.8	0.001
351.6	0.2736		351.6	0.18197		351.6	0.00279		351.6	0.00236		351.6	0.00109
352.4	0.26177		352.4	0.16878		352.4	0.0023		352.4	0.00229		352.4	0.00118
353.2	0.25009		353.2	0.15637		353.2	0.0025		353.2	0.0023		353.2	0.00126
354	0.23857		354	0.14476		354	0.0034		354	0.00243		354	0.00135
354.8	0.22722		354.8	0.13395		354.8	0.00501		354.8	0.00271		354.8	0.00143
355.6	0.21606		355.6	0.12397		355.6	0.00735		355.6	0.00318		355.6	0.00151
356.4	0.2051		356.4	0.11484		356.4	0.01042		356.4	0.00386		356.4	0.00158
357.2	0.19435		357.2	0.10656		357.2	0.01425		357.2	0.00478		357.2	0.00165
358	0.18382		358	0.09914		358	0.01884		358	0.00595		358	0.00172
358.8	0.17351		358.8	0.09259		358.8	0.0242		358.8	0.0074		358.8	0.00179
359.6	0.16344		359.6	0.08692		359.6	0.03034		359.6	0.00912		359.6	0.00184

## Sheet: Fig. 2e
0	7.65172e-16	0		0	0	3.75737e-16		0	3.75941e-16	0		0	0	1.23229e-15		0	0	1.33076e-15	2.36376e-16	0
2.8125	8.3477e-16	0		2.8125	0	1.52356e-16		2.8125	1.74942e-16	0		2.8125	0	1.20926e-15		2.8125	0	1.41688e-15	7.2359e-17	0
5.625	9.02358e-16	0		5.625	7.20351e-17	0		5.625	0	2.08407e-17		5.625	0	1.18777e-15		5.625	0	1.49497e-15	0	9.25013e-17
8.4375	9.67771e-16	0		8.4375	2.93649e-16	0		8.4375	0	2.08597e-16		8.4375	0	1.16833e-15		8.4375	0	1.5643e-15	0	2.56618e-16
11.25	1.03085e-15	0		11.25	5.08758e-16	0		11.25	0	3.85708e-16		11.25	0	1.15133e-15		11.25	0	1.62418e-15	0	4.1841e-16
14.0625	1.09145e-15	0		14.0625	7.13779e-16	0		14.0625	0	5.49801e-16		14.0625	0	1.13702e-15		14.0625	0	1.67405e-15	0	5.76319e-16
16.875	1.14942e-15	0		16.875	9.05343e-16	0		16.875	0	6.98796e-16		16.875	0	1.12554e-15		16.875	0	1.71342e-15	0	7.28826e-16
19.6875	1.20462e-15	0		19.6875	1.08037e-15	0		19.6875	0	8.30947e-16		19.6875	0	1.11691e-15		19.6875	0	1.74192e-15	0	8.7446e-16
22.5	1.25692e-15	0		22.5	1.23612e-15	0		22.5	0	9.44877e-16		22.5	0	1.11101e-15		22.5	0	1.75926e-15	0	1.01182e-15
25.3125	1.30619e-15	0		25.3125	1.37028e-15	0		25.3125	0	1.0396e-15		25.3125	0	1.10759e-15		25.3125	0	1.76529e-15	0	1.13958e-15
28.125	1.35231e-15	0		28.125	1.48097e-15	0		28.125	0	1.11456e-15		28.125	0	1.10631e-15		28.125	0	1.75995e-15	0	1.25652e-15
30.9375	1.39518e-15	0		30.9375	1.56682e-15	0		30.9375	0	1.1696e-15		30.9375	0	1.1067e-15		30.9375	0	1.74328e-15	0	1.3615e-15
33.75	1.43468e-15	0		33.75	1.62698e-15	0		33.75	0	1.20499e-15		33.75	0	1.10819e-15		33.75	0	1.71544e-15	0	1.45351e-15
36.5625	1.47073e-15	0		36.5625	1.66112e-15	0		36.5625	0	1.22141e-15		36.5625	0	1.11014e-15		36.5625	0	1.67672e-15	0	1.53168e-15
39.375	1.50324e-15	0		39.375	1.66946e-15	0		39.375	0	1.21996e-15		39.375	0	1.11182e-15		39.375	0	1.62747e-15	0	1.59524e-15
42.1875	1.53212e-15	0		42.1875	1.65277e-15	0		42.1875	0	1.20206e-15		42.1875	0	1.11247e-15		42.1875	0	1.56817e-15	0	1.64358e-15
45	1.55731e-15	0		45	1.6123e-15	0		45	0	1.16951e-15		45	0	1.11128e-15		45	0	1.49939e-15	0	1.67624e-15
47.8125	1.57875e-15	0		47.8125	1.54983e-15	0		47.8125	0	1.12435e-15		47.8125	0	1.10745e-15		47.8125	0	1.42181e-15	0	1.69291e-15
50.625	1.59639e-15	0		50.625	1.46754e-15	0		50.625	0	1.06891e-15		50.625	0	1.10015e-15		50.625	0	1.33615e-15	0	1.69342e-15
53.4375	1.61018e-15	0		53.4375	1.36805e-15	0		53.4375	0	1.00568e-15		53.4375	0	1.08862e-15		53.4375	0	1.24325e-15	0	1.67777e-15
56.25	1.62009e-15	0		56.25	1.25427e-15	0		56.25	0	9.37295e-16		56.25	0	1.0721e-15		56.25	0	1.14401e-15	0	1.6461e-15
59.0625	1.6261e-15	0		59.0625	1.12943e-15	0		59.0625	0	8.66445e-16		59.0625	0	1.04991e-15		59.0625	0	1.03937e-15	0	1.59874e-15
61.875	1.6282e-15	0		61.875	9.96918e-16	0		61.875	0	7.95846e-16		61.875	0	1.02147e-15		61.875	0	9.30345e-16	0	1.53612e-15
64.6875	1.62637e-15	0		64.6875	8.60281e-16	0		64.6875	0	7.28159e-16		64.6875	0	9.86278e-16		64.6875	0	8.17989e-16	0	1.45885e-15
67.5	1.62062e-15	0		67.5	7.23095e-16	0		67.5	0	6.6593e-16		67.5	0	9.43933e-16		67.5	0	7.03381e-16	0	1.36768e-15
70.3125	1.61097e-15	0		70.3125	5.88911e-16	0		70.3125	0	6.1154e-16		70.3125	0	8.94169e-16		70.3125	0	5.87624e-16	0	1.26349e-15
73.125	1.59743e-15	0		73.125	4.61167e-16	0		73.125	0	5.67143e-16		73.125	0	8.36843e-16		73.125	0	4.71834e-16	0	1.14728e-15
75.9375	1.58005e-15	0		75.9375	3.43117e-16	0		75.9375	0	5.34624e-16		75.9375	0	7.71949e-16		75.9375	0	3.57126e-16	0	1.02016e-15
78.75	1.55886e-15	0		78.75	2.37757e-16	0		78.75	0	5.15551e-16		78.75	0	6.99621e-16		78.75	0	2.44604e-16	0	8.83371e-16
81.5625	1.53392e-15	0		81.5625	1.4776e-16	0		81.5625	0	5.11139e-16		81.5625	0	6.20127e-16		81.5625	0	1.35351e-16	0	7.38217e-16
84.375	1.50528e-15	0		84.375	7.54184e-17	0		84.375	0	5.22227e-16		84.375	0	5.33875e-16		84.375	0	3.04208e-17	0	5.86101e-16
87.1875	1.47301e-15	0		87.1875	2.25899e-17	0		87.1875	0	5.49252e-16		87.1875	0	4.41402e-16		87.1875	6.91769e-17	0	0	4.28487e-16
90	1.4372e-15	0		90	0	9.33955e-18		90	0	5.9224e-16		90	0	3.43367e-16		90	1.62483e-16	0	0	2.66894e-16
92.8125	1.39792e-15	0		92.8125	0	1.94886e-17		92.8125	0	6.50808e-16		92.8125	0	2.40538e-16		92.8125	2.48598e-16	0	0	1.02878e-16
95.625	1.35528e-15	0		95.625	0	7.49909e-18		95.625	0	7.24162e-16		95.625	0	1.33783e-16		95.625	3.26694e-16	0	6.19827e-17	0
98.4375	1.30937e-15	0		98.4375	2.64554e-17	0		98.4375	0	8.11123e-16		98.4375	0	2.40501e-17		98.4375	3.96018e-16	0	2.26099e-16	0
101.25	1.26031e-15	0		101.25	8.16735e-17	0		101.25	0	9.10144e-16		101.25	8.76468e-17	0		101.25	4.55903e-16	0	3.87891e-16	0
104.062	1.20821e-15	0		104.062	1.56941e-16	0		104.062	0	1.01935e-15		104.062	2.00249e-16	0		104.062	5.05771e-16	0	5.45801e-16	0
106.875	1.1532e-15	0		106.875	2.50556e-16	0		106.875	0	1.13656e-15		106.875	3.1267e-16	0		106.875	5.45143e-16	0	6.98307e-16	0
109.688	1.09541e-15	0		109.688	3.6037e-16	0		109.688	0	1.25937e-15		109.688	4.23818e-16	0		109.688	5.73639e-16	0	8.43941e-16	0
112.5	1.03498e-15	0		112.5	4.83827e-16	0		112.5	0	1.38516e-15		112.5	5.32616e-16	0		112.5	5.90986e-16	0	9.81301e-16	0
115.312	9.7206e-16	0		115.312	6.18029e-16	0		115.312	0	1.51119e-15		115.312	6.3802e-16	0		115.312	5.97015e-16	0	1.10906e-15	0
118.125	9.06797e-16	0		118.125	7.59791e-16	0		118.125	0	1.63462e-15		118.125	7.39042e-16	0		118.125	5.91669e-16	0	1.226e-15	0
120.938	8.3935e-16	0		120.938	9.05716e-16	0		120.938	0	1.75263e-15		120.938	8.34765e-16	0		120.938	5.74999e-16	0	1.33098e-15	0
123.75	7.69881e-16	0		123.75	1.05226e-15	0		123.75	0	1.8624e-15		123.75	9.24359e-16	0		123.75	5.47166e-16	0	1.42299e-15	0
126.562	6.98557e-16	0		126.562	1.19584e-15	0		126.562	0	1.96126e-15		126.562	1.0071e-15	0		126.562	5.08439e-16	0	1.50116e-15	0
129.375	6.2555e-16	0		129.375	1.33285e-15	0		129.375	0	2.04667e-15		129.375	1.08238e-15	0		129.375	4.59189e-16	0	1.56472e-15	0
132.188	5.51036e-16	0		132.188	1.45982e-15	0		132.188	0	2.11633e-15		132.188	1.14973e-15	0		132.188	3.99891e-16	0	1.61306e-15	0
135	4.75195e-16	0		135	1.57342e-15	0		135	0	2.16822e-15		135	1.20878e-15	0		135	3.31116e-16	0	1.64572e-15	0
137.812	3.98209e-16	0		137.812	1.6706e-15	0		137.812	0	2.2006e-15		137.812	1.25935e-15	0		137.812	2.53527e-16	0	1.66239e-15	0
140.625	3.20264e-16	0		140.625	1.74858e-15	0		140.625	0	2.21214e-15		140.625	1.30135e-15	0		140.625	1.67871e-16	0	1.6629e-15	0
143.438	2.41547e-16	0		143.438	1.80498e-15	0		143.438	0	2.20185e-15		143.438	1.33487e-15	0		143.438	7.49728e-17	0	1.64725e-15	0
146.25	1.62248e-16	0		146.25	1.83787e-15	0		146.25	0	2.16918e-15		146.25	1.36012e-15	0		146.25	0	2.42732e-17	1.61559e-15	0
149.062	8.25583e-17	0		149.062	1.84574e-15	0		149.062	0	2.11398e-15		149.062	1.37744e-15	0		149.062	0	1.28911e-16	1.56822e-15	0
151.875	2.66973e-18	0		151.875	1.82762e-15	0		151.875	0	2.03655e-15		151.875	1.38728e-15	0		151.875	0	2.37933e-16	1.5056e-15	0
154.688	0	7.72253e-17		154.688	1.78306e-15	0		154.688	0	1.9376e-15		154.688	1.39022e-15	0		154.688	0	3.50289e-16	1.42833e-15	0
157.5	0	1.56934e-16		157.5	1.71216e-15	0		157.5	0	1.81826e-15		157.5	1.38691e-15	0		157.5	0	4.64897e-16	1.33717e-15	0
160.312	0	2.36265e-16		160.312	1.61556e-15	0		160.312	0	1.68004e-15		160.312	1.37811e-15	0		160.312	0	5.80654e-16	1.23297e-15	0
163.125	0	3.15027e-16		163.125	1.4944e-15	0		163.125	0	1.52482e-15		163.125	1.3646e-15	0		163.125	0	6.96444e-16	1.11676e-15	0
165.938	0	3.9303e-16		165.938	1.35036e-15	0		165.938	0	1.3548e-15		165.938	1.34723e-15	0		165.938	0	8.11152e-16	9.89645e-16	0
168.75	0	4.70086e-16		168.75	1.18558e-15	0		168.75	0	1.17245e-15		168.75	1.32686e-15	0		168.75	0	9.23675e-16	8.52852e-16	0
171.562	0	5.46009e-16		171.562	1.00264e-15	0		171.562	0	9.80473e-16		171.562	1.30435e-15	0		171.562	0	1.03293e-15	7.07698e-16	0
174.375	0	6.20617e-16		174.375	8.04469e-16	0		174.375	0	7.81732e-16		174.375	1.28056e-15	0		174.375	0	1.13786e-15	5.55582e-16	0
177.188	0	6.9373e-16		177.188	5.94333e-16	0		177.188	0	5.7921e-16		177.188	1.25629e-15	0		177.188	0	1.23746e-15	3.97969e-16	0
180	0	7.65172e-16		180	3.75737e-16	0		180	0	3.75941e-16		180	1.23229e-15	0		180	0	1.33076e-15	2.36376e-16	0
182.812	0	8.3477e-16		182.812	1.52356e-16	0		182.812	0	1.74942e-16		182.812	1.20926e-15	0		182.812	0	1.41688e-15	7.2359e-17	0
185.625	0	9.02358e-16		185.625	0	7.20351e-17		185.625	2.08407e-17	0		185.625	1.18777e-15	0		185.625	0	1.49497e-15	0	9.25013e-17
188.438	0	9.67771e-16		188.438	0	2.93649e-16		188.438	2.08597e-16	0		188.438	1.16833e-15	0		188.438	0	1.5643e-15	0	2.56618e-16
191.25	0	1.03085e-15		191.25	0	5.08758e-16		191.25	3.85708e-16	0		191.25	1.15133e-15	0		191.25	0	1.62418e-15	0	4.1841e-16
194.062	0	1.09145e-15		194.062	0	7.13779e-16		194.062	5.49801e-16	0		194.062	1.13702e-15	0		194.062	0	1.67405e-15	0	5.76319e-16
196.875	0	1.14942e-15		196.875	0	9.05343e-16		196.875	6.98796e-16	0		196.875	1.12554e-15	0		196.875	0	1.71342e-15	0	7.28826e-16
199.688	0	1.20462e-15		199.688	0	1.08037e-15		199.688	8.30947e-16	0		199.688	1.11691e-15	0		199.688	0	1.74192e-15	0	8.7446e-16
202.5	0	1.25692e-15		202.5	0	1.23612e-15		202.5	9.44877e-16	0		202.5	1.11101e-15	0		202.5	0	1.75926e-15	0	1.01182e-15
205.312	0	1.30619e-15		205.312	0	1.37028e-15		205.312	1.0396e-15	0		205.312	1.10759e-15	0		205.312	0	1.76529e-15	0	1.13958e-15
208.125	0	1.35231e-15		208.125	0	1.48097e-15		208.125	1.11456e-15	0		208.125	1.10631e-15	0		208.125	0	1.75995e-15	0	1.25652e-15
210.938	0	1.39518e-15		210.938	0	1.56682e-15		210.938	1.1696e-15	0		210.938	1.1067e-15	0		210.938	0	1.74328e-15	0	1.3615e-15
213.75	0	1.43468e-15		213.75	0	1.62698e-15		213.75	1.20499e-15	0		213.75	1.10819e-15	0		213.75	0	1.71544e-15	0	1.45351e-15
216.562	0	1.47073e-15		216.562	0	1.66112e-15		216.562	1.22141e-15	0		216.562	1.11014e-15	0		216.562	0	1.67672e-15	0	1.53168e-15
219.375	0	1.50324e-15		219.375	0	1.66946e-15		219.375	1.21996e-15	0		219.375	1.11182e-15	0		219.375	0	1.62747e-15	0	1.59524e-15
222.188	0	1.53212e-15		222.188	0	1.65277e-15		222.188	1.20206e-15	0		222.188	1.11247e-15	0		222.188	0	1.56817e-15	0	1.64358e-15
225	0	1.55731e-15		225	0	1.6123e-15		225	1.16951e-15	0		225	1.11128e-15	0		225	0	1.49939e-15	0	1.67624e-15
227.812	0	1.57875e-15		227.812	0	1.54983e-15		227.812	1.12435e-15	0		227.812	1.10745e-15	0		227.812	0	1.42181e-15	0	1.69291e-15
230.625	0	1.59639e-15		230.625	0	1.46754e-15		230.625	1.06891e-15	0		230.625	1.10015e-15	0		230.625	0	1.33615e-15	0	1.69342e-15
233.438	0	1.61018e-15		233.438	0	1.36805e-15		233.438	1.00568e-15	0		233.438	1.08862e-15	0		233.438	0	1.24325e-15	0	1.67777e-15
236.25	0	1.62009e-15		236.25	0	1.25427e-15		236.25	9.37295e-16	0		236.25	1.0721e-15	0		236.25	0	1.14401e-15	0	1.6461e-15
239.062	0	1.6261e-15		239.062	0	1.12943e-15		239.062	8.66445e-16	0		239.062	1.04991e-15	0		239.062	0	1.03937e-15	0	1.59874e-15
241.875	0	1.6282e-15		241.875	0	9.96918e-16		241.875	7.95846e-16	0		241.875	1.02147e-15	0		241.875	0	9.30345e-16	0	1.53612e-15
244.688	0	1.62637e-15		244.688	0	8.60281e-16		244.688	7.28159e-16	0		244.688	9.86278e-16	0		244.688	0	8.17989e-16	0	1.45885e-15
247.5	0	1.62062e-15		247.5	0	7.23095e-16		247.5	6.6593e-16	0		247.5	9.43933e-16	0		247.5	0	7.03381e-16	0	1.36768e-15
250.312	0	1.61097e-15		250.312	0	5.88911e-16		250.312	6.1154e-16	0		250.312	8.94169e-16	0		250.312	0	5.87624e-16	0	1.26349e-15
253.125	0	1.59743e-15		253.125	0	4.61167e-16		253.125	5.67143e-16	0		253.125	8.36843e-16	0		253.125	0	4.71834e-16	0	1.14728e-15
255.938	0	1.58005e-15		255.938	0	3.43117e-16		255.938	5.34624e-16	0		255.938	7.71949e-16	0		255.938	0	3.57126e-16	0	1.02016e-15
258.75	0	1.55886e-15		258.75	0	2.37757e-16		258.75	5.15551e-16	0		258.75	6.99621e-16	0		258.75	0	2.44604e-16	0	8.83371e-16
261.562	0	1.53392e-15		261.562	0	1.4776e-16		261.562	5.11139e-16	0		261.562	6.20127e-16	0		261.562	0	1.35351e-16	0	7.38217e-16
264.375	0	1.50528e-15		264.375	0	7.54184e-17		264.375	5.22227e-16	0		264.375	5.33875e-16	0		264.375	0	3.04208e-17	0	5.86101e-16
267.188	0	1.47301e-15		267.188	0	2.25899e-17		267.188	5.49252e-16	0		267.188	4.41402e-16	0		267.188	6.91769e-17	0	0	4.28487e-16
270	0	1.4372e-15		270	9.33955e-18	0		270	5.9224e-16	0		270	3.43367e-16	0		270	1.62483e-16	0	0	2.66894e-16
272.812	0	1.39792e-15		272.812	1.94886e-17	0		272.812	6.50808e-16	0		272.812	2.40538e-16	0		272.812	2.48598e-16	0	0	1.02878e-16
275.625	0	1.35528e-15		275.625	7.49909e-18	0		275.625	7.24162e-16	0		275.625	1.33783e-16	0		275.625	3.26694e-16	0	6.19827e-17	0
278.438	0	1.30937e-15		278.438	0	2.64554e-17		278.438	8.11123e-16	0		278.438	2.40501e-17	0		278.438	3.96018e-16	0	2.26099e-16	0
281.25	0	1.26031e-15		281.25	0	8.16735e-17		281.25	9.10144e-16	0		281.25	0	8.76468e-17		281.25	4.55903e-16	0	3.87891e-16	0
284.062	0	1.20821e-15		284.062	0	1.56941e-16		284.062	1.01935e-15	0		284.062	0	2.00249e-16		284.062	5.05771e-16	0	5.45801e-16	0
286.875	0	1.1532e-15		286.875	0	2.50556e-16		286.875	1.13656e-15	0		286.875	0	3.1267e-16		286.875	5.45143e-16	0	6.98307e-16	0
289.688	0	1.09541e-15		289.688	0	3.6037e-16		289.688	1.25937e-15	0		289.688	0	4.23818e-16		289.688	5.73639e-16	0	8.43941e-16	0
292.5	0	1.03498e-15		292.5	0	4.83827e-16		292.5	1.38516e-15	0		292.5	0	5.32616e-16		292.5	5.90986e-16	0	9.81301e-16	0
295.312	0	9.7206e-16		295.312	0	6.18029e-16		295.312	1.51119e-15	0		295.312	0	6.3802e-16		295.312	5.97015e-16	0	1.10906e-15	0
298.125	0	9.06797e-16		298.125	0	7.59791e-16		298.125	1.63462e-15	0		298.125	0	7.39042e-16		298.125	5.91669e-16	0	1.226e-15	0
300.938	0	8.3935e-16		300.938	0	9.05716e-16		300.938	1.75263e-15	0		300.938	0	8.34765e-16		300.938	5.74999e-16	0	1.33098e-15	0
303.75	0	7.69881e-16		303.75	0	1.05226e-15		303.75	1.8624e-15	0		303.75	0	9.24359e-16		303.75	5.47166e-16	0	1.42299e-15	0
306.562	0	6.98557e-16		306.562	0	1.19584e-15		306.562	1.96126e-15	0		306.562	0	1.0071e-15		306.562	5.08439e-16	0	1.50116e-15	0
309.375	0	6.2555e-16		309.375	0	1.33285e-15		309.375	2.04667e-15	0		309.375	0	1.08238e-15		309.375	4.59189e-16	0	1.56472e-15	0
312.188	0	5.51036e-16		312.188	0	1.45982e-15		312.188	2.11633e-15	0		312.188	0	1.14973e-15		312.188	3.99891e-16	0	1.61306e-15	0
315	0	4.75195e-16		315	0	1.57342e-15		315	2.16822e-15	0		315	0	1.20878e-15		315	3.31116e-16	0	1.64572e-15	0
317.812	0	3.98209e-16		317.812	0	1.6706e-15		317.812	2.2006e-15	0		317.812	0	1.25935e-15		317.812	2.53527e-16	0	1.66239e-15	0
320.625	0	3.20264e-16		320.625	0	1.74858e-15		320.625	2.21214e-15	0		320.625	0	1.30135e-15		320.625	1.67871e-16	0	1.6629e-15	0
323.438	0	2.41547e-16		323.438	0	1.80498e-15		323.438	2.20185e-15	0		323.438	0	1.33487e-15		323.438	7.49728e-17	0	1.64725e-15	0
326.25	0	1.62248e-16		326.25	0	1.83787e-15		326.25	2.16918e-15	0		326.25	0	1.36012e-15		326.25	0	2.42732e-17	1.61559e-15	0
329.062	0	8.25583e-17		329.062	0	1.84574e-15		329.062	2.11398e-15	0		329.062	0	1.37744e-15		329.062	0	1.28911e-16	1.56822e-15	0
331.875	0	2.66973e-18		331.875	0	1.82762e-15		331.875	2.03655e-15	0		331.875	0	1.38728e-15		331.875	0	2.37933e-16	1.5056e-15	0
334.688	7.72253e-17	0		334.688	0	1.78306e-15		334.688	1.9376e-15	0		334.688	0	1.39022e-15		334.688	0	3.50289e-16	1.42833e-15	0
337.5	1.56934e-16	0		337.5	0	1.71216e-15		337.5	1.81826e-15	0		337.5	0	1.38691e-15		337.5	0	4.64897e-16	1.33717e-15	0
340.312	2.36265e-16	0		340.312	0	1.61556e-15		340.312	1.68004e-15	0		340.312	0	1.37811e-15		340.312	0	5.80654e-16	1.23297e-15	0
343.125	3.15027e-16	0		343.125	0	1.4944e-15		343.125	1.52482e-15	0		343.125	0	1.3646e-15		343.125	0	6.96444e-16	1.11676e-15	0
345.938	3.9303e-16	0		345.938	0	1.35036e-15		345.938	1.3548e-15	0		345.938	0	1.34723e-15		345.938	0	8.11152e-16	9.89645e-16	0
348.75	4.70086e-16	0		348.75	0	1.18558e-15		348.75	1.17245e-15	0		348.75	0	1.32686e-15		348.75	0	9.23675e-16	8.52852e-16	0
351.562	5.46009e-16	0		351.562	0	1.00264e-15		351.562	9.80473e-16	0		351.562	0	1.30435e-15		351.562	0	1.03293e-15	7.07698e-16	0
354.375	6.20617e-16	0		354.375	0	8.04469e-16		354.375	7.81732e-16	0		354.375	0	1.28056e-15		354.375	0	1.13786e-15	5.55582e-16	0
357.188	6.9373e-16	0		357.188	0	5.94333e-16		357.188	5.7921e-16	0		357.188	0	1.25629e-15		357.188	0	1.23746e-15	3.97969e-16	0

## Sheet: Fig. 3a
0	-5.03022e-30	5.39211e-30	-3.31304e-30	3.71556e-31
1	3.17063e-24	-9.87527e-24	2.83126e-23	-1.96107e-23
2	7.64167e-24	-1.45841e-23	3.99115e-23	-3.32908e-23
3	1.38694e-23	-1.16377e-23	2.59273e-23	-3.76295e-23
4	2.16347e-23	-2.26391e-24	-1.05032e-23	-3.31745e-23
5	2.98678e-23	8.75691e-24	-5.57154e-23	-2.41847e-23
6	3.72959e-23	1.59418e-23	-9.19144e-23	-1.68214e-23
7	4.29362e-23	1.57443e-23	-1.05477e-22	-1.65547e-23
8	4.69169e-23	8.27314e-24	-9.32781e-23	-2.58996e-23
9	4.98111e-23	-2.53219e-24	-6.41191e-23	-4.34017e-23
10	5.30387e-23	-1.1009e-23	-3.46364e-23	-6.42669e-23
11	5.77161e-23	-1.2522e-23	-2.16488e-23	-8.23343e-23
12	6.42816e-23	-5.70829e-24	-3.44742e-23	-9.2556e-23
13	7.22516e-23	6.80251e-24	-7.07281e-23	-9.29936e-23
14	8.04801e-23	1.93818e-23	-1.17438e-22	-8.5563e-23
15	8.77077e-23	2.6612e-23	-1.56885e-22	-7.52818e-23
16	9.3098e-23	2.52792e-23	-1.74414e-22	-6.83496e-23
17	9.64466e-23	1.67116e-23	-1.651e-22	-6.98207e-23
18	9.88885e-23	5.38439e-24	-1.35513e-22	-8.17068e-23
19	1.01576e-22	-2.61769e-24	-1.0101e-22	-1.02163e-22
20	1.05694e-22	-2.80275e-24	-7.89758e-23	-1.26227e-22

## Sheet: Fig. 3b
670	-1.01377e-23	1.60156e-12
675	-3.79512e-23	1.60505e-12
680	-6.09125e-23	1.61166e-12
685	-8.43681e-23	1.61498e-12
690	-9.40455e-23	1.60724e-12
695	-7.5594e-23	1.59127e-12
700	-3.9185e-23	1.57923e-12
705	-5.94172e-24	1.57709e-12
710	1.75667e-23	1.58104e-12
715	3.8492e-23	1.58685e-12
720	5.83925e-23	1.59019e-12
725	6.61765e-23	1.58579e-12
730	5.15341e-23	1.57431e-12
735	2.0452e-23	1.56425e-12
740	-1.15418e-23	1.56123e-12
745	-3.47253e-23	1.56386e-12
750	-5.19497e-23	1.56902e-12
755	-7.03184e-23	1.57483e-12
760	-8.95069e-23	1.57806e-12
765	-9.91254e-23	1.57476e-12
770	-8.99343e-23	1.56568e-12
775	-6.43893e-23	1.55609e-12
780	-3.3851e-23	1.55134e-12
785	-8.93218e-24	1.55152e-12
790	8.33029e-24	1.55427e-12
795	2.31731e-23	1.55836e-12
800	3.99115e-23	1.56322e-12
805	5.68612e-23	1.56539e-12
810	6.72707e-23	1.56164e-12
815	6.49659e-23	1.55187e-12
820	4.936e-23	1.54029e-12
825	2.47437e-23	1.53115e-12
830	-7.80501e-26	1.52819e-12
835	-1.90194e-23	1.52925e-12
840	-3.24104e-23	1.53194e-12
845	-4.48927e-23	1.53549e-12
850	-6.0073e-23	1.53988e-12
855	-9.15777e-23	1.53804e-12
860	-9.46758e-23	1.53301e-12
865	-8.62145e-23	1.52608e-12
870	-6.87553e-23	1.52031e-12
875	-4.75277e-23	1.51744e-12
880	-2.78233e-23	1.5174e-12
885	-1.2495e-23	1.51871e-12
890	-1.43608e-24	1.52079e-12
895	8.79796e-24	1.52395e-12
900	2.06535e-23	1.5284e-12

[truncated: 4 more sheets: Fig. 3c, Fig. 4a, Fig. 4b, Fig. 4e]
